# Supplementary material for: RECQL4 promotes the malignant progression of lung adenocarcinoma through the YBX1/G3BP1-mediated NF-κB signaling pathway
Source: Cell Death Discov. 2026 Jan 9;12:8. doi: 10.1038/s41420-025-02849-3 (PMC12789086; doi:10.1038/s41420-025-02849-3)
Supplement: Supplementary file 8 — Supplementary Table 2 [file 41420_2025_2849_MOESM8_ESM.xlsx]

## Sheet: Proteins
Supplementary Table 2. Proteins interacting with RECQL4 were identified by mass spectrometry.
Accession	Gene Name	Description	Coverage [%]	# Peptides	# PSMs	# Unique Peptides	# AAs	MW [kDa]	calc. pI	Score Mascot: Mascot
Q8WZ19	KCTD13	BTB/POZ domain-containing adapter for CUL3-mediated RhoA degradation protein 1 OS=Homo sapiens OX=9606 GN=KCTD13 PE=1 SV=1	7	2	2	1	329	36.3	7.23	55
O00330	PDHX	Pyruvate dehydrogenase protein X component, mitochondrial OS=Homo sapiens OX=9606 GN=PDHX PE=1 SV=3	3	2	2	2	501	54.1	8.66	44
P01614	IGKV2D-40	Immunoglobulin kappa variable 2D-40 OS=Homo sapiens OX=9606 GN=IGKV2D-40 PE=1 SV=2	6	1	4	1	121	13.3	4.61	78
P62875	POLR2L	DNA-directed RNA polymerases I, II, and III subunit RPABC5 OS=Homo sapiens OX=9606 GN=POLR2L PE=1 SV=1	30	2	2	2	67	7.6	7.77	42
Q00577	PURA	Transcriptional activator protein Pur-alpha OS=Homo sapiens OX=9606 GN=PURA PE=1 SV=2	11	4	4	4	322	34.9	6.44	99
Q9C0J8	WDR33	pre-mRNA 3' end processing protein WDR33 OS=Homo sapiens OX=9606 GN=WDR33 PE=1 SV=2	6	5	6	5	1336	145.8	9.17	55
P04075	ALDOA	Fructose-bisphosphate aldolase A OS=Homo sapiens OX=9606 GN=ALDOA PE=1 SV=2	9	3	3	3	364	39.4	8.09	20
Q5XKE5	KRT79	Keratin, type II cytoskeletal 79 OS=Homo sapiens OX=9606 GN=KRT79 PE=1 SV=2	12	9	78	1	535	57.8	7.2	654
Q71RC2	LARP4	La-related protein 4 OS=Homo sapiens OX=9606 GN=LARP4 PE=1 SV=3	8	5	5	5	724	80.5	6.61	112
O95969	SCGB1D2	Secretoglobin family 1D member 2 OS=Homo sapiens OX=9606 GN=SCGB1D2 PE=2 SV=1	10	1	1	1	90	9.9	8.25	33
Q9ULK4	MED23	Mediator of RNA polymerase II transcription subunit 23 OS=Homo sapiens OX=9606 GN=MED23 PE=1 SV=2	1	1	1	1	1368	156.4	7.4	43
O14686	KMT2D	Histone-lysine N-methyltransferase 2D OS=Homo sapiens OX=9606 GN=KMT2D PE=1 SV=2	1	2	2	2	5537	593	5.58	18
Q96FV9	THOC1	THO complex subunit 1 OS=Homo sapiens OX=9606 GN=THOC1 PE=1 SV=1	6	4	4	4	657	75.6	4.98	55
P63104	YWHAZ	14-3-3 protein zeta/delta OS=Homo sapiens OX=9606 GN=YWHAZ PE=1 SV=1	31	7	7	4	245	27.7	4.79	116
Q86XK2	FBXO11	F-box only protein 11 OS=Homo sapiens OX=9606 GN=FBXO11 PE=1 SV=3	1	1	1	1	927	103.5	6.99	23
Q12979	ABR	Active breakpoint cluster region-related protein OS=Homo sapiens OX=9606 GN=ABR PE=1 SV=2	4	3	3	3	859	97.5	6.55	45
Q15434	RBMS2	RNA-binding motif, single-stranded-interacting protein 2 OS=Homo sapiens OX=9606 GN=RBMS2 PE=1 SV=1	3	1	1	1	407	43.9	9.07	0
P26641	EEF1G	Elongation factor 1-gamma OS=Homo sapiens OX=9606 GN=EEF1G PE=1 SV=3	6	3	3	3	437	50.1	6.67	44
P51970	NDUFA8	NADH dehydrogenase [ubiquinone] 1 alpha subcomplex subunit 8 OS=Homo sapiens OX=9606 GN=NDUFA8 PE=1 SV=3	8	1	1	1	172	20.1	7.65	18
Q9BQ67	GRWD1	Glutamate-rich WD repeat-containing protein 1 OS=Homo sapiens OX=9606 GN=GRWD1 PE=1 SV=1	9	3	3	3	446	49.4	4.92	81
P31944	CASP14	Caspase-14 OS=Homo sapiens OX=9606 GN=CASP14 PE=1 SV=2	16	4	4	4	242	27.7	5.58	78
P01859	IGHG2	Immunoglobulin heavy constant gamma 2 OS=Homo sapiens OX=9606 GN=IGHG2 PE=1 SV=3	6	3	67	1	395	43.8	6.52	570
Q99729	HNRNPAB	Heterogeneous nuclear ribonucleoprotein A/B OS=Homo sapiens OX=9606 GN=HNRNPAB PE=1 SV=2	7	2	2	1	332	36.2	8.21	78
P61026	RAB10	Ras-related protein Rab-10 OS=Homo sapiens OX=9606 GN=RAB10 PE=1 SV=1	29	6	10	3	200	22.5	8.38	198
Q12996	CSTF3	Cleavage stimulation factor subunit 3 OS=Homo sapiens OX=9606 GN=CSTF3 PE=1 SV=1	9	6	6	6	717	82.9	8.12	112
Q99590	SCAF11	Protein SCAF11 OS=Homo sapiens OX=9606 GN=SCAF11 PE=1 SV=2	3	3	3	3	1463	164.6	8.41	47
Q9NZC9	SMARCAL1	SWI/SNF-related matrix-associated actin-dependent regulator of chromatin subfamily A-like protein 1 OS=Homo sapiens OX=9606 GN=SMARCAL1 PE=1 SV=1	3	2	2	2	954	105.9	9.06	17
Q8ND24	RNF214	RING finger protein 214 OS=Homo sapiens OX=9606 GN=RNF214 PE=1 SV=2	3	2	2	2	703	77.6	6.95	31
Q00341	HDLBP	Vigilin OS=Homo sapiens OX=9606 GN=HDLBP PE=1 SV=2	17	17	20	17	1268	141.4	6.87	472
Q96D71	REPS1	RalBP1-associated Eps domain-containing protein 1 OS=Homo sapiens OX=9606 GN=REPS1 PE=1 SV=3	7	5	6	5	796	86.6	5.69	112
P69905	HBA1	Hemoglobin subunit alpha OS=Homo sapiens OX=9606 GN=HBA1 PE=1 SV=2	35	4	8	4	142	15.2	8.68	120
P39023	RPL3	Large ribosomal subunit protein uL3 OS=Homo sapiens OX=9606 GN=RPL3 PE=1 SV=2	35	12	17	12	403	46.1	10.18	473
P29692	EEF1D	Elongation factor 1-delta OS=Homo sapiens OX=9606 GN=EEF1D PE=1 SV=5	21	4	5	3	281	31.1	5.01	164
P53365	ARFIP2	Arfaptin-2 OS=Homo sapiens OX=9606 GN=ARFIP2 PE=1 SV=1	5	1	1	1	341	37.8	6.04	48
Q9NY12	GAR1	H/ACA ribonucleoprotein complex subunit 1 OS=Homo sapiens OX=9606 GN=GAR1 PE=1 SV=1	6	2	3	2	217	22.3	10.92	36
Q14914	PTGR1	Prostaglandin reductase 1 OS=Homo sapiens OX=9606 GN=PTGR1 PE=1 SV=2	2	1	1	1	329	35.8	8.29	22
O14965	AURKA	Aurora kinase A OS=Homo sapiens OX=9606 GN=AURKA PE=1 SV=3	2	1	1	1	403	45.8	9.39	15
Q96IW7	SEC22A	Vesicle-trafficking protein SEC22a OS=Homo sapiens OX=9606 GN=SEC22A PE=1 SV=1	4	1	1	1	307	34.9	8.24	42
Q16718	NDUFA5	NADH dehydrogenase [ubiquinone] 1 alpha subcomplex subunit 5 OS=Homo sapiens OX=9606 GN=NDUFA5 PE=1 SV=3	9	1	1	1	116	13.5	5.99	43
P35658	NUP214	Nuclear pore complex protein Nup214 OS=Homo sapiens OX=9606 GN=NUP214 PE=1 SV=2	0	1	1	1	2090	213.5	7.47	0
P18583	SON	Protein SON OS=Homo sapiens OX=9606 GN=SON PE=1 SV=4	3	5	5	5	2426	263.7	5.64	57
O14647	CHD2	Chromodomain-helicase-DNA-binding protein 2 OS=Homo sapiens OX=9606 GN=CHD2 PE=1 SV=2	2	2	2	1	1828	211.2	8.1	0
P35251	RFC1	Replication factor C subunit 1 OS=Homo sapiens OX=9606 GN=RFC1 PE=1 SV=4	1	1	1	1	1148	128.2	9.36	25
Q9HAU0	PLEKHA5	Pleckstrin homology domain-containing family A member 5 OS=Homo sapiens OX=9606 GN=PLEKHA5 PE=1 SV=1	4	4	5	4	1116	127.4	7.53	50
P24539	ATP5PB	ATP synthase F(0) complex subunit B1, mitochondrial OS=Homo sapiens OX=9606 GN=ATP5PB PE=1 SV=2	15	3	4	3	256	28.9	9.36	105
O95926	SYF2	Pre-mRNA-splicing factor SYF2 OS=Homo sapiens OX=9606 GN=SYF2 PE=1 SV=1	5	1	1	1	243	28.7	8.4	41
Q96Q07	BTBD9	BTB/POZ domain-containing protein 9 OS=Homo sapiens OX=9606 GN=BTBD9 PE=1 SV=2	7	4	5	4	612	69.1	5.77	46
Q9NXS2	QPCTL	Glutaminyl-peptide cyclotransferase-like protein OS=Homo sapiens OX=9606 GN=QPCTL PE=1 SV=2	3	1	1	1	382	42.9	9.82	47
P26373	RPL13	Large ribosomal subunit protein eL13 OS=Homo sapiens OX=9606 GN=RPL13 PE=1 SV=4	20	5	9	5	211	24.2	11.65	208
O43422	THAP12	52 kDa repressor of the inhibitor of the protein kinase OS=Homo sapiens OX=9606 GN=THAP12 PE=1 SV=2	2	2	2	2	761	87.6	5.86	24
Q12792	TWF1	Twinfilin-1 OS=Homo sapiens OX=9606 GN=TWF1 PE=1 SV=3	2	1	1	1	350	40.3	6.96	0
Q12906	ILF3	Interleukin enhancer-binding factor 3 OS=Homo sapiens OX=9606 GN=ILF3 PE=1 SV=3	26	17	24	17	894	95.3	8.76	731
P48556	PSMD8	26S proteasome non-ATPase regulatory subunit 8 OS=Homo sapiens OX=9606 GN=PSMD8 PE=1 SV=2	2	1	1	1	350	39.6	9.7	35
Q8IWJ2	GCC2	GRIP and coiled-coil domain-containing protein 2 OS=Homo sapiens OX=9606 GN=GCC2 PE=1 SV=4	0	1	1	1	1684	195.8	5.14	0
P08729	KRT7	Keratin, type II cytoskeletal 7 OS=Homo sapiens OX=9606 GN=KRT7 PE=1 SV=5	61	35	169	27	469	51.4	5.48	2478
Q9BWJ5	SF3B5	Splicing factor 3B subunit 5 OS=Homo sapiens OX=9606 GN=SF3B5 PE=1 SV=1	33	2	3	2	86	10.1	6.35	54
A0A0B4J2D9	IGKV1D-13	Immunoglobulin kappa variable 1D-13 OS=Homo sapiens OX=9606 GN=IGKV1D-13 PE=3 SV=1	14	1	1	1	117	12.6	7.84	0
P53803	POLR2K	DNA-directed RNA polymerases I, II, and III subunit RPABC4 OS=Homo sapiens OX=9606 GN=POLR2K PE=1 SV=1	12	1	1	1	58	7	9.06	0
Q92567	FAM168A	Protein FAM168A OS=Homo sapiens OX=9606 GN=FAM168A PE=1 SV=2	18	3	3	3	244	26.2	8.98	54
Q8TEH3	DENND1A	DENN domain-containing protein 1A OS=Homo sapiens OX=9606 GN=DENND1A PE=1 SV=2	3	3	3	3	1009	110.5	6.96	35
Q99569	PKP4	Plakophilin-4 OS=Homo sapiens OX=9606 GN=PKP4 PE=1 SV=2	4	4	4	4	1192	131.8	8.94	50
O14976	GAK	Cyclin-G-associated kinase OS=Homo sapiens OX=9606 GN=GAK PE=1 SV=2	9	10	12	10	1311	143.1	5.73	226
Q9UKV8	AGO2	Protein argonaute-2 OS=Homo sapiens OX=9606 GN=AGO2 PE=1 SV=3	17	13	14	9	859	97.1	9.19	183
P62820	RAB1A	Ras-related protein Rab-1A OS=Homo sapiens OX=9606 GN=RAB1A PE=1 SV=3	19	4	7	2	205	22.7	6.21	167
P48059	LIMS1	LIM and senescent cell antigen-like-containing domain protein 1 OS=Homo sapiens OX=9606 GN=LIMS1 PE=1 SV=4	4	1	1	1	325	37.2	8.05	58
Q6ZW49	PAXIP1	PAX-interacting protein 1 OS=Homo sapiens OX=9606 GN=PAXIP1 PE=1 SV=2	4	2	2	2	1069	121.3	6.7	20
P11388	TOP2A	DNA topoisomerase 2-alpha OS=Homo sapiens OX=9606 GN=TOP2A PE=1 SV=3	2	3	4	3	1531	174.3	8.72	62
P13010	XRCC5	X-ray repair cross-complementing protein 5 OS=Homo sapiens OX=9606 GN=XRCC5 PE=1 SV=3	23	12	13	12	732	82.7	5.81	210
Q96KG9	SCYL1	N-terminal kinase-like protein OS=Homo sapiens OX=9606 GN=SCYL1 PE=1 SV=1	1	1	1	1	808	89.6	6.3	0
Q9NZM1	MYOF	Myoferlin OS=Homo sapiens OX=9606 GN=MYOF PE=1 SV=1	1	1	1	1	2061	234.6	6.18	0
Q8WVV9	HNRNPLL	Heterogeneous nuclear ribonucleoprotein L-like OS=Homo sapiens OX=9606 GN=HNRNPLL PE=1 SV=1	4	2	2	2	542	60	7.72	14
Q9H444	CHMP4B	Charged multivesicular body protein 4b OS=Homo sapiens OX=9606 GN=CHMP4B PE=1 SV=1	13	3	3	3	224	24.9	4.82	74
P05121	SERPINE1	Plasminogen activator inhibitor 1 OS=Homo sapiens OX=9606 GN=SERPINE1 PE=1 SV=1	11	5	6	5	402	45	7.2	43
O15550	KDM6A	Lysine-specific demethylase 6A OS=Homo sapiens OX=9606 GN=KDM6A PE=1 SV=2	6	7	8	7	1401	154.1	7.44	275
Q8IW75	SERPINA12	Serpin A12 OS=Homo sapiens OX=9606 GN=SERPINA12 PE=1 SV=1	4	2	2	2	414	47.1	9.29	41
P08621	SNRNP70	U1 small nuclear ribonucleoprotein 70 kDa OS=Homo sapiens OX=9606 GN=SNRNP70 PE=1 SV=2	6	2	2	2	437	51.5	9.94	86
P15531	NME1	Nucleoside diphosphate kinase A OS=Homo sapiens OX=9606 GN=NME1 PE=1 SV=1	11	1	1	1	152	17.1	6.19	19
P26196	DDX6	Probable ATP-dependent RNA helicase DDX6 OS=Homo sapiens OX=9606 GN=DDX6 PE=1 SV=2	18	5	5	5	483	54.4	8.66	170
Q96BU1	S100PBP	S100P-binding protein OS=Homo sapiens OX=9606 GN=S100PBP PE=1 SV=1	2	1	1	1	408	45.6	5.17	27
P02100	HBE1	Hemoglobin subunit epsilon OS=Homo sapiens OX=9606 GN=HBE1 PE=1 SV=2	6	1	1	1	147	16.2	8.63	0
Q12986	NFX1	Transcriptional repressor NF-X1 OS=Homo sapiens OX=9606 GN=NFX1 PE=1 SV=2	1	1	1	1	1120	124.3	8.24	23
Q9HCE5	METTL14	N6-adenosine-methyltransferase non-catalytic subunit OS=Homo sapiens OX=9606 GN=METTL14 PE=1 SV=2	2	1	1	1	456	52.1	6.21	0
Q9Y6R9	CCDC61	Centrosomal protein CCDC61 OS=Homo sapiens OX=9606 GN=CCDC61 PE=1 SV=3	2	1	2	1	512	57.3	10.27	22
P05388	RPLP0	Large ribosomal subunit protein uL10 OS=Homo sapiens OX=9606 GN=RPLP0 PE=1 SV=1	36	8	11	8	317	34.3	5.97	417
Q8IY67	RAVER1	Ribonucleoprotein PTB-binding 1 OS=Homo sapiens OX=9606 GN=RAVER1 PE=1 SV=1	2	1	1	1	606	63.8	8.48	19
P49848	TAF6	Transcription initiation factor TFIID subunit 6 OS=Homo sapiens OX=9606 GN=TAF6 PE=1 SV=1	8	4	4	4	677	72.6	8.6	84
O15226	NKRF	NF-kappa-B-repressing factor OS=Homo sapiens OX=9606 GN=NKRF PE=1 SV=2	3	2	2	2	690	77.6	8.79	18
Q9Y333	LSM2	U6 snRNA-associated Sm-like protein LSm2 OS=Homo sapiens OX=9606 GN=LSM2 PE=1 SV=1	20	1	2	1	95	10.8	6.52	137
P14625	HSP90B1	Endoplasmin OS=Homo sapiens OX=9606 GN=HSP90B1 PE=1 SV=1	2	2	2	1	803	92.4	4.84	42
Q9H0E9	BRD8	Bromodomain-containing protein 8 OS=Homo sapiens OX=9606 GN=BRD8 PE=1 SV=2	4	4	4	4	1235	135.3	4.6	93
Q96AE4	FUBP1	Far upstream element-binding protein 1 OS=Homo sapiens OX=9606 GN=FUBP1 PE=1 SV=3	18	10	12	9	644	67.5	7.61	296
Q14683	SMC1A	Structural maintenance of chromosomes protein 1A OS=Homo sapiens OX=9606 GN=SMC1A PE=1 SV=2	9	11	12	11	1233	143.1	7.64	130
Q9BVP2	GNL3	Guanine nucleotide-binding protein-like 3 OS=Homo sapiens OX=9606 GN=GNL3 PE=1 SV=2	7	3	3	3	549	62	9.16	60
P48594	SERPINB4	Serpin B4 OS=Homo sapiens OX=9606 GN=SERPINB4 PE=1 SV=2	18	7	10	2	390	44.8	6.21	112
O76015	KRT38	Keratin, type I cuticular Ha8 OS=Homo sapiens OX=9606 GN=KRT38 PE=1 SV=3	4	2	39	1	456	50.4	4.84	491
Q9Y394	DHRS7	Dehydrogenase/reductase SDR family member 7 OS=Homo sapiens OX=9606 GN=DHRS7 PE=1 SV=1	3	1	1	1	339	38.3	8.32	0
Q15424	SAFB	Scaffold attachment factor B1 OS=Homo sapiens OX=9606 GN=SAFB PE=1 SV=4	13	9	10	4	915	102.6	5.47	192
P27816	MAP4	Microtubule-associated protein 4 OS=Homo sapiens OX=9606 GN=MAP4 PE=1 SV=3	15	13	15	13	1152	120.9	5.43	304
P30050	RPL12	Large ribosomal subunit protein uL11 OS=Homo sapiens OX=9606 GN=RPL12 PE=1 SV=1	59	7	10	7	165	17.8	9.42	291
Q7Z2W4	ZC3HAV1	Zinc finger CCCH-type antiviral protein 1 OS=Homo sapiens OX=9606 GN=ZC3HAV1 PE=1 SV=3	12	8	8	8	902	101.4	8.4	412
Q92845	KIFAP3	Kinesin-associated protein 3 OS=Homo sapiens OX=9606 GN=KIFAP3 PE=1 SV=2	2	1	1	1	792	91.1	5.08	32
Q9P035	HACD3	Very-long-chain (3R)-3-hydroxyacyl-CoA dehydratase 3 OS=Homo sapiens OX=9606 GN=HACD3 PE=1 SV=2	4	1	1	1	362	43.1	8.94	64
A4FU01	MTMR11	Myotubularin-related protein 11 OS=Homo sapiens OX=9606 GN=MTMR11 PE=2 SV=2	1	1	1	1	709	79.5	7.03	19
O75964	ATP5MG	ATP synthase subunit g, mitochondrial OS=Homo sapiens OX=9606 GN=ATP5MG PE=1 SV=3	11	1	1	1	103	11.4	9.64	69
Q01085	TIAL1	Nucleolysin TIAR OS=Homo sapiens OX=9606 GN=TIAL1 PE=1 SV=1	5	2	2	2	375	41.6	7.74	24
Q8IWZ3	ANKHD1	Ankyrin repeat and KH domain-containing protein 1 OS=Homo sapiens OX=9606 GN=ANKHD1 PE=1 SV=1	2	4	4	4	2542	269.3	5.73	25
P24311	COX7B	Cytochrome c oxidase subunit 7B, mitochondrial OS=Homo sapiens OX=9606 GN=COX7B PE=1 SV=2	9	1	2	1	80	9.2	10.27	21
Q96HP0	DOCK6	Dedicator of cytokinesis protein 6 OS=Homo sapiens OX=9606 GN=DOCK6 PE=1 SV=3	1	1	1	1	2047	229.4	6.74	15
Q96C36	PYCR2	Pyrroline-5-carboxylate reductase 2 OS=Homo sapiens OX=9606 GN=PYCR2 PE=1 SV=1	18	4	4	4	320	33.6	7.77	121
Q8IZH2	XRN1	5'-3' exoribonuclease 1 OS=Homo sapiens OX=9606 GN=XRN1 PE=1 SV=1	1	1	1	1	1706	194	7.21	0
P28074	PSMB5	Proteasome subunit beta type-5 OS=Homo sapiens OX=9606 GN=PSMB5 PE=1 SV=3	10	2	2	2	263	28.5	6.92	55
Q9NZI8	IGF2BP1	Insulin-like growth factor 2 mRNA-binding protein 1 OS=Homo sapiens OX=9606 GN=IGF2BP1 PE=1 SV=2	48	25	39	23	577	63.4	9.2	1004
Q7Z794	KRT77	Keratin, type II cytoskeletal 1b OS=Homo sapiens OX=9606 GN=KRT77 PE=1 SV=3	8	7	50	2	578	61.9	5.99	591
Q8TAQ2	SMARCC2	SWI/SNF complex subunit SMARCC2 OS=Homo sapiens OX=9606 GN=SMARCC2 PE=1 SV=1	16	18	24	13	1214	132.8	5.69	432
Q01844	EWSR1	RNA-binding protein EWS OS=Homo sapiens OX=9606 GN=EWSR1 PE=1 SV=1	13	6	13	6	656	68.4	9.33	495
Q2M2I8	AAK1	AP2-associated protein kinase 1 OS=Homo sapiens OX=9606 GN=AAK1 PE=1 SV=3	2	1	1	1	961	103.8	6.6	63
Q16576	RBBP7	Histone-binding protein RBBP7 OS=Homo sapiens OX=9606 GN=RBBP7 PE=1 SV=1	20	6	12	4	425	47.8	5.05	386
Q9Y6M1	IGF2BP2	Insulin-like growth factor 2 mRNA-binding protein 2 OS=Homo sapiens OX=9606 GN=IGF2BP2 PE=1 SV=2	12	7	7	5	599	66.1	8.46	134
Q08188	TGM3	Protein-glutamine gamma-glutamyltransferase E OS=Homo sapiens OX=9606 GN=TGM3 PE=1 SV=4	7	4	5	4	693	76.6	5.86	89
O60662	KLHL41	Kelch-like protein 41 OS=Homo sapiens OX=9606 GN=KLHL41 PE=1 SV=2	1	1	1	1	606	68	5.29	15
Q86YS7	C2CD5	C2 domain-containing protein 5 OS=Homo sapiens OX=9606 GN=C2CD5 PE=1 SV=1	1	1	1	1	1000	110.4	5.69	0
O95707	POP4	Ribonuclease P protein subunit p29 OS=Homo sapiens OX=9606 GN=POP4 PE=1 SV=2	15	3	3	3	220	25.4	10.07	22
Q92614	MYO18A	Unconventional myosin-XVIIIa OS=Homo sapiens OX=9606 GN=MYO18A PE=1 SV=3	32	58	73	58	2054	233	6.3	1752
Q9UKV3	ACIN1	Apoptotic chromatin condensation inducer in the nucleus OS=Homo sapiens OX=9606 GN=ACIN1 PE=1 SV=2	5	8	9	8	1341	151.8	6.43	54
P49257	LMAN1	Protein ERGIC-53 OS=Homo sapiens OX=9606 GN=LMAN1 PE=1 SV=2	15	8	11	8	510	57.5	6.77	263
P02042	HBD	Hemoglobin subunit delta OS=Homo sapiens OX=9606 GN=HBD PE=1 SV=2	8	1	1	1	147	16	8.05	26
Q99832	CCT7	T-complex protein 1 subunit eta OS=Homo sapiens OX=9606 GN=CCT7 PE=1 SV=2	3	2	2	2	543	59.3	7.65	29
P51991	HNRNPA3	Heterogeneous nuclear ribonucleoprotein A3 OS=Homo sapiens OX=9606 GN=HNRNPA3 PE=1 SV=2	35	13	18	11	378	39.6	9.01	546
P28331	NDUFS1	NADH-ubiquinone oxidoreductase 75 kDa subunit, mitochondrial OS=Homo sapiens OX=9606 GN=NDUFS1 PE=1 SV=3	2	2	2	2	727	79.4	6.23	24
O43432	EIF4G3	Eukaryotic translation initiation factor 4 gamma 3 OS=Homo sapiens OX=9606 GN=EIF4G3 PE=1 SV=2	7	11	14	8	1585	176.5	5.38	288
Q9Y230	RUVBL2	RuvB-like 2 OS=Homo sapiens OX=9606 GN=RUVBL2 PE=1 SV=3	6	3	3	3	463	51.1	5.64	88
O14974	PPP1R12A	Protein phosphatase 1 regulatory subunit 12A OS=Homo sapiens OX=9606 GN=PPP1R12A PE=1 SV=1	2	2	2	2	1030	115.2	5.4	50
P14406	COX7A2	Cytochrome c oxidase subunit 7A2, mitochondrial OS=Homo sapiens OX=9606 GN=COX7A2 PE=1 SV=1	12	1	1	1	83	9.4	9.76	47
Q96GA3	LTV1	Protein LTV1 homolog OS=Homo sapiens OX=9606 GN=LTV1 PE=1 SV=1	8	4	4	4	475	54.8	4.91	38
Q96JN8	NEURL4	Neuralized-like protein 4 OS=Homo sapiens OX=9606 GN=NEURL4 PE=1 SV=2	1	1	1	1	1562	166.8	5.86	0
Q9Y6N5	SQOR	Sulfide:quinone oxidoreductase, mitochondrial OS=Homo sapiens OX=9606 GN=SQOR PE=1 SV=1	9	3	3	3	450	49.9	9.11	86
Q13347	EIF3I	Eukaryotic translation initiation factor 3 subunit I OS=Homo sapiens OX=9606 GN=EIF3I PE=1 SV=1	29	6	8	6	325	36.5	5.64	199
P27169	PON1	Serum paraoxonase/arylesterase 1 OS=Homo sapiens OX=9606 GN=PON1 PE=1 SV=3	2	1	1	1	355	39.7	5.22	40
Q9H7D0	DOCK5	Dedicator of cytokinesis protein 5 OS=Homo sapiens OX=9606 GN=DOCK5 PE=1 SV=3	0	1	1	1	1870	215.2	7.96	0
Q8NE71	ABCF1	ATP-binding cassette sub-family F member 1 OS=Homo sapiens OX=9606 GN=ABCF1 PE=1 SV=2	1	1	1	1	845	95.9	6.8	16
P19387	POLR2C	DNA-directed RNA polymerase II subunit RPB3 OS=Homo sapiens OX=9606 GN=POLR2C PE=1 SV=2	8	2	3	2	275	31.4	4.92	42
P0DOX6		Immunoglobulin mu heavy chain OS=Homo sapiens OX=9606 PE=1 SV=2	3	2	3	2	576	63.4	7.87	25
Q6NSZ9	ZSCAN25	Zinc finger and SCAN domain-containing protein 25 OS=Homo sapiens OX=9606 GN=ZSCAN25 PE=1 SV=3	2	1	1	1	544	61.4	7.72	57
Q99543	DNAJC2	DnaJ homolog subfamily C member 2 OS=Homo sapiens OX=9606 GN=DNAJC2 PE=1 SV=4	3	1	1	1	621	72	8.7	0
P52298	NCBP2	Nuclear cap-binding protein subunit 2 OS=Homo sapiens OX=9606 GN=NCBP2 PE=1 SV=1	12	2	2	2	156	18	8.21	56
O95994	AGR2	Anterior gradient protein 2 homolog OS=Homo sapiens OX=9606 GN=AGR2 PE=1 SV=1	4	1	1	1	175	20	9	0
Q9NZ45	CISD1	CDGSH iron-sulfur domain-containing protein 1 OS=Homo sapiens OX=9606 GN=CISD1 PE=1 SV=1	14	1	1	1	108	12.2	9.09	0
A0A075B6I0	IGLV8-61	Immunoglobulin lambda variable 8-61 OS=Homo sapiens OX=9606 GN=IGLV8-61 PE=3 SV=7	13	2	2	2	122	12.8	4.55	42
Q9NR30	DDX21	Nucleolar RNA helicase 2 OS=Homo sapiens OX=9606 GN=DDX21 PE=1 SV=5	9	6	7	5	783	87.3	9.28	96
O00571	DDX3X	ATP-dependent RNA helicase DDX3X OS=Homo sapiens OX=9606 GN=DDX3X PE=1 SV=3	29	19	30	18	662	73.2	7.18	533
O96013	PAK4	Serine/threonine-protein kinase PAK 4 OS=Homo sapiens OX=9606 GN=PAK4 PE=1 SV=1	6	3	5	3	591	64	9.73	59
Q8NEZ3	WDR19	WD repeat-containing protein 19 OS=Homo sapiens OX=9606 GN=WDR19 PE=1 SV=2	2	2	2	2	1342	151.5	6.35	20
O94762	RECQL5	ATP-dependent DNA helicase Q5 OS=Homo sapiens OX=9606 GN=RECQL5 PE=1 SV=2	1	1	1	1	991	108.8	8.56	0
P22735	TGM1	Protein-glutamine gamma-glutamyltransferase K OS=Homo sapiens OX=9606 GN=TGM1 PE=1 SV=4	7	5	6	5	817	89.7	6.04	68
O43684	BUB3	Mitotic checkpoint protein BUB3 OS=Homo sapiens OX=9606 GN=BUB3 PE=1 SV=1	21	6	7	6	328	37.1	6.84	222
Q9H0H5	RACGAP1	Rac GTPase-activating protein 1 OS=Homo sapiens OX=9606 GN=RACGAP1 PE=1 SV=1	5	3	3	3	632	71	8.88	100
Q92734	TFG	Protein TFG OS=Homo sapiens OX=9606 GN=TFG PE=1 SV=2	26	7	13	7	400	43.4	5.1	606
P31025	LCN1	Lipocalin-1 OS=Homo sapiens OX=9606 GN=LCN1 PE=1 SV=1	6	1	1	1	176	19.2	5.58	38
P07996	THBS1	Thrombospondin-1 OS=Homo sapiens OX=9606 GN=THBS1 PE=1 SV=2	2	3	3	3	1170	129.3	4.94	85
P04062	GBA1	Lysosomal acid glucosylceramidase OS=Homo sapiens OX=9606 GN=GBA1 PE=1 SV=3	1	1	1	1	536	59.7	7.61	22
Q9H0U3	MAGT1	Magnesium transporter protein 1 OS=Homo sapiens OX=9606 GN=MAGT1 PE=1 SV=1	3	1	1	1	335	38	9.63	0
Q71UM5	RPS27L	Ribosomal protein eS27-like OS=Homo sapiens OX=9606 GN=RPS27L PE=1 SV=3	30	2	2	1	84	9.5	9.45	42
Q6WKZ4	RAB11FIP1	Rab11 family-interacting protein 1 OS=Homo sapiens OX=9606 GN=RAB11FIP1 PE=1 SV=3	1	1	1	1	1283	137.1	5.43	25
P04908	H2AC4	Histone H2A type 1-B/E OS=Homo sapiens OX=9606 GN=H2AC4 PE=1 SV=2	27	3	7	2	130	14.1	11.05	139
P30990	NTS	Neurotensin/neuromedin N OS=Homo sapiens OX=9606 GN=NTS PE=1 SV=2	5	1	1	1	170	19.8	7.09	47
O15347	HMGB3	High mobility group protein B3 OS=Homo sapiens OX=9606 GN=HMGB3 PE=1 SV=4	7	1	1	1	200	23	8.37	33
Q9NRZ9	HELLS	Lymphoid-specific helicase OS=Homo sapiens OX=9606 GN=HELLS PE=1 SV=1	1	1	1	1	838	97	7.93	0
Q96EY4	TMA16	Translation machinery-associated protein 16 OS=Homo sapiens OX=9606 GN=TMA16 PE=1 SV=2	7	1	1	1	203	23.8	9.26	35
Q9H0E3	SAP130	Histone deacetylase complex subunit SAP130 OS=Homo sapiens OX=9606 GN=SAP130 PE=1 SV=1	5	5	7	5	1048	110.3	9.83	163
O43791	SPOP	Speckle-type POZ protein OS=Homo sapiens OX=9606 GN=SPOP PE=1 SV=1	12	4	4	4	374	42.1	5.8	90
P61204	ARF3	ADP-ribosylation factor 3 OS=Homo sapiens OX=9606 GN=ARF3 PE=1 SV=2	14	2	2	2	181	20.6	7.43	44
Q9BZE4	GTPBP4	GTP-binding protein 4 OS=Homo sapiens OX=9606 GN=GTPBP4 PE=1 SV=3	9	5	5	5	634	73.9	9.5	103
Q96DI7	SNRNP40	U5 small nuclear ribonucleoprotein 40 kDa protein OS=Homo sapiens OX=9606 GN=SNRNP40 PE=1 SV=1	13	4	5	4	357	39.3	8.1	102
Q99459	CDC5L	Cell division cycle 5-like protein OS=Homo sapiens OX=9606 GN=CDC5L PE=1 SV=2	10	6	7	6	802	92.2	8.18	200
Q7Z4S6	KIF21A	Kinesin-like protein KIF21A OS=Homo sapiens OX=9606 GN=KIF21A PE=1 SV=2	1	1	1	1	1674	187.1	6.42	0
Q7Z2T5	TRMT1L	TRMT1-like protein OS=Homo sapiens OX=9606 GN=TRMT1L PE=1 SV=2	1	1	1	1	733	81.7	7.88	29
Q9BRZ2	TRIM56	E3 ubiquitin-protein ligase TRIM56 OS=Homo sapiens OX=9606 GN=TRIM56 PE=1 SV=3	4	2	3	2	755	81.4	7.74	15
Q14244	MAP7	Ensconsin OS=Homo sapiens OX=9606 GN=MAP7 PE=1 SV=1	2	1	1	1	749	84	9.61	93
Q9ULL5	PRR12	Proline-rich protein 12 OS=Homo sapiens OX=9606 GN=PRR12 PE=1 SV=3	1	2	2	2	2036	210.9	7.87	30
Q6UW68	TMEM205	Transmembrane protein 205 OS=Homo sapiens OX=9606 GN=TMEM205 PE=1 SV=1	9	1	1	1	189	21.2	8.62	33
Q15393	SF3B3	Splicing factor 3B subunit 3 OS=Homo sapiens OX=9606 GN=SF3B3 PE=1 SV=4	19	19	25	19	1217	135.5	5.26	618
Q7Z7C8	TAF8	Transcription initiation factor TFIID subunit 8 OS=Homo sapiens OX=9606 GN=TAF8 PE=1 SV=1	5	1	1	1	310	34.2	6.46	29
Q8IWR0	ZC3H7A	Zinc finger CCCH domain-containing protein 7A OS=Homo sapiens OX=9606 GN=ZC3H7A PE=1 SV=1	28	22	28	21	971	110.5	7.3	494
O75477	ERLIN1	Erlin-1 OS=Homo sapiens OX=9606 GN=ERLIN1 PE=1 SV=2	13	4	4	3	348	39.1	7.87	125
P28472	GABRB3	Gamma-aminobutyric acid receptor subunit beta-3 OS=Homo sapiens OX=9606 GN=GABRB3 PE=1 SV=1	3	1	1	1	473	54.1	9.11	65
P49792	RANBP2	E3 SUMO-protein ligase RanBP2 OS=Homo sapiens OX=9606 GN=RANBP2 PE=1 SV=2	0	1	1	1	3224	358	6.2	0
O75940	SMNDC1	Survival of motor neuron-related-splicing factor 30 OS=Homo sapiens OX=9606 GN=SMNDC1 PE=1 SV=1	9	2	2	2	238	26.7	7.24	17
Q16514	TAF12	Transcription initiation factor TFIID subunit 12 OS=Homo sapiens OX=9606 GN=TAF12 PE=1 SV=1	13	2	2	2	161	17.9	7.99	45
O75165	DNAJC13	DnaJ homolog subfamily C member 13 OS=Homo sapiens OX=9606 GN=DNAJC13 PE=1 SV=5	2	4	4	4	2243	254.3	6.74	21
Q15542	TAF5	Transcription initiation factor TFIID subunit 5 OS=Homo sapiens OX=9606 GN=TAF5 PE=1 SV=3	12	9	10	9	800	86.8	5.64	138
Q9Y224	RTRAF	RNA transcription, translation and transport factor protein OS=Homo sapiens OX=9606 GN=RTRAF PE=1 SV=1	38	9	11	9	244	28.1	6.65	127
Q9BYC5	FUT8	Alpha-(1,6)-fucosyltransferase OS=Homo sapiens OX=9606 GN=FUT8 PE=1 SV=2	4	2	2	2	575	66.5	7.66	0
P50991	CCT4	T-complex protein 1 subunit delta OS=Homo sapiens OX=9606 GN=CCT4 PE=1 SV=4	5	3	3	3	539	57.9	7.83	64
Q15648	MED1	Mediator of RNA polymerase II transcription subunit 1 OS=Homo sapiens OX=9606 GN=MED1 PE=1 SV=4	4	5	6	5	1581	168.4	8.73	43
Q6PL18	ATAD2	ATPase family AAA domain-containing protein 2 OS=Homo sapiens OX=9606 GN=ATAD2 PE=1 SV=1	1	1	1	1	1390	158.5	6.32	0
P35998	PSMC2	26S proteasome regulatory subunit 7 OS=Homo sapiens OX=9606 GN=PSMC2 PE=1 SV=3	3	1	1	1	433	48.6	5.95	0
P12236	SLC25A6	ADP/ATP translocase 3 OS=Homo sapiens OX=9606 GN=SLC25A6 PE=1 SV=4	19	6	10	1	298	32.8	9.74	129
Q9H0A0	NAT10	RNA cytidine acetyltransferase OS=Homo sapiens OX=9606 GN=NAT10 PE=1 SV=2	1	1	1	1	1025	115.7	8.27	0
Q04837	SSBP1	Single-stranded DNA-binding protein, mitochondrial OS=Homo sapiens OX=9606 GN=SSBP1 PE=1 SV=1	22	3	4	3	148	17.2	9.6	149
Q9UBP9	GULP1	PTB domain-containing engulfment adapter protein 1 OS=Homo sapiens OX=9606 GN=GULP1 PE=1 SV=1	9	3	3	3	304	34.5	7.9	36
Q96SN8	CDK5RAP2	CDK5 regulatory subunit-associated protein 2 OS=Homo sapiens OX=9606 GN=CDK5RAP2 PE=1 SV=5	2	3	3	3	1893	214.9	5.58	32
P09382	LGALS1	Galectin-1 OS=Homo sapiens OX=9606 GN=LGALS1 PE=1 SV=2	12	2	2	2	135	14.7	5.5	0
P08670	VIM	Vimentin OS=Homo sapiens OX=9606 GN=VIM PE=1 SV=4	47	21	71	18	466	53.6	5.12	1077
O00443	PIK3C2A	Phosphatidylinositol 4-phosphate 3-kinase C2 domain-containing subunit alpha OS=Homo sapiens OX=9606 GN=PIK3C2A PE=1 SV=2	23	34	45	34	1686	190.6	8.02	1169
P09012	SNRPA	U1 small nuclear ribonucleoprotein A OS=Homo sapiens OX=9606 GN=SNRPA PE=1 SV=3	9	3	3	1	282	31.3	9.83	89
P29353	SHC1	SHC-transforming protein 1 OS=Homo sapiens OX=9606 GN=SHC1 PE=1 SV=4	2	1	1	1	583	62.8	6.44	22
O95793	STAU1	Double-stranded RNA-binding protein Staufen homolog 1 OS=Homo sapiens OX=9606 GN=STAU1 PE=1 SV=2	15	8	9	7	577	63.1	9.44	216
P50914	RPL14	Large ribosomal subunit protein eL14 OS=Homo sapiens OX=9606 GN=RPL14 PE=1 SV=4	6	1	2	1	215	23.4	10.93	55
P07900	HSP90AA1	Heat shock protein HSP 90-alpha OS=Homo sapiens OX=9606 GN=HSP90AA1 PE=1 SV=5	14	9	12	5	732	84.6	5.02	381
P02768	ALB	Albumin OS=Homo sapiens OX=9606 GN=ALB PE=1 SV=2	9	8	13	8	609	69.3	6.28	373
Q9NUI1	DECR2	Peroxisomal 2,4-dienoyl-CoA reductase [(3E)-enoyl-CoA-producing] OS=Homo sapiens OX=9606 GN=DECR2 PE=1 SV=1	18	4	4	4	292	30.8	9.22	53
Q96EY1	DNAJA3	DnaJ homolog subfamily A member 3, mitochondrial OS=Homo sapiens OX=9606 GN=DNAJA3 PE=1 SV=2	5	2	2	2	480	52.5	9.26	31
Q1ED39	KNOP1	Lysine-rich nucleolar protein 1 OS=Homo sapiens OX=9606 GN=KNOP1 PE=1 SV=1	2	1	1	1	458	51.6	9.86	54
Q16531	DDB1	DNA damage-binding protein 1 OS=Homo sapiens OX=9606 GN=DDB1 PE=1 SV=1	3	4	4	4	1140	126.9	5.26	43
P31947	SFN	14-3-3 protein sigma OS=Homo sapiens OX=9606 GN=SFN PE=1 SV=1	27	7	9	4	248	27.8	4.74	273
Q9UJV9	DDX41	Probable ATP-dependent RNA helicase DDX41 OS=Homo sapiens OX=9606 GN=DDX41 PE=1 SV=2	12	8	10	8	622	69.8	6.84	120
P62714	PPP2CB	Serine/threonine-protein phosphatase 2A catalytic subunit beta isoform OS=Homo sapiens OX=9606 GN=PPP2CB PE=1 SV=1	5	2	3	2	309	35.6	5.43	37
P31946	YWHAB	14-3-3 protein beta/alpha OS=Homo sapiens OX=9606 GN=YWHAB PE=1 SV=3	16	4	4	1	246	28.1	4.83	113
O15234	CASC3	Protein CASC3 OS=Homo sapiens OX=9606 GN=CASC3 PE=1 SV=2	5	3	4	3	703	76.2	6.48	120
Q96ST3	SIN3A	Paired amphipathic helix protein Sin3a OS=Homo sapiens OX=9606 GN=SIN3A PE=1 SV=2	15	18	26	18	1273	145.1	7.25	724
Q86VM9	ZC3H18	Zinc finger CCCH domain-containing protein 18 OS=Homo sapiens OX=9606 GN=ZC3H18 PE=1 SV=2	4	3	3	3	953	106.3	8.32	108
Q9UJU6	DBNL	Drebrin-like protein OS=Homo sapiens OX=9606 GN=DBNL PE=1 SV=1	2	1	1	1	430	48.2	5.05	39
P23381	WARS1	Tryptophan--tRNA ligase, cytoplasmic OS=Homo sapiens OX=9606 GN=WARS1 PE=1 SV=2	1	1	1	1	471	53.1	6.23	20
Q9Y2X3	NOP58	Nucleolar protein 58 OS=Homo sapiens OX=9606 GN=NOP58 PE=1 SV=1	2	1	1	1	529	59.5	8.92	22
Q99848	EBNA1BP2	Probable rRNA-processing protein EBP2 OS=Homo sapiens OX=9606 GN=EBNA1BP2 PE=1 SV=2	8	2	2	2	306	34.8	10.1	55
Q96N66	MBOAT7	Lysophospholipid acyltransferase 7 OS=Homo sapiens OX=9606 GN=MBOAT7 PE=1 SV=2	3	1	1	1	472	52.7	8.97	26
Q9NVP1	DDX18	ATP-dependent RNA helicase DDX18 OS=Homo sapiens OX=9606 GN=DDX18 PE=1 SV=2	3	2	2	2	670	75.4	9.5	39
P27482	CALML3	Calmodulin-like protein 3 OS=Homo sapiens OX=9606 GN=CALML3 PE=1 SV=2	21	3	3	2	149	16.9	4.42	121
P16989	YBX3	Y-box-binding protein 3 OS=Homo sapiens OX=9606 GN=YBX3 PE=1 SV=4	13	3	7	1	372	40.1	9.77	272
P82650	MRPS22	Small ribosomal subunit protein mS22 OS=Homo sapiens OX=9606 GN=MRPS22 PE=1 SV=1	8	3	3	3	360	41.3	7.9	86
Q9NY93	DDX56	Probable ATP-dependent RNA helicase DDX56 OS=Homo sapiens OX=9606 GN=DDX56 PE=1 SV=1	1	1	2	1	547	61.6	9.26	0
P0C0S5	H2AZ1	Histone H2A.Z OS=Homo sapiens OX=9606 GN=H2AZ1 PE=1 SV=2	26	3	4	2	128	13.5	10.58	46
Q9NRY2	INIP	SOSS complex subunit C OS=Homo sapiens OX=9606 GN=INIP PE=1 SV=1	13	1	1	1	104	11.4	9.25	0
Q9BUL5	PHF23	PHD finger protein 23 OS=Homo sapiens OX=9606 GN=PHF23 PE=1 SV=1	24	7	7	7	403	43.8	5.78	213
P62318	SNRPD3	Small nuclear ribonucleoprotein Sm D3 OS=Homo sapiens OX=9606 GN=SNRPD3 PE=1 SV=1	32	3	4	3	126	13.9	10.32	117
P33176	KIF5B	Kinesin-1 heavy chain OS=Homo sapiens OX=9606 GN=KIF5B PE=1 SV=1	3	3	3	3	963	109.6	6.51	107
Q8N163	CCAR2	Cell cycle and apoptosis regulator protein 2 OS=Homo sapiens OX=9606 GN=CCAR2 PE=1 SV=2	2	2	2	2	923	102.8	5.22	25
Q15629	TRAM1	Translocating chain-associated membrane protein 1 OS=Homo sapiens OX=9606 GN=TRAM1 PE=1 SV=3	3	1	1	1	374	43	9.63	37
O43167	ZBTB24	Zinc finger and BTB domain-containing protein 24 OS=Homo sapiens OX=9606 GN=ZBTB24 PE=1 SV=2	2	1	1	1	697	78.2	7.61	19
P35908	KRT2	Keratin, type II cytoskeletal 2 epidermal OS=Homo sapiens OX=9606 GN=KRT2 PE=1 SV=2	48	31	96	20	639	65.4	8	1989
P29508	SERPINB3	Serpin B3 OS=Homo sapiens OX=9606 GN=SERPINB3 PE=1 SV=2	22	8	12	3	390	44.5	6.81	130
Q10471	GALNT2	Polypeptide N-acetylgalactosaminyltransferase 2 OS=Homo sapiens OX=9606 GN=GALNT2 PE=1 SV=1	1	1	1	1	571	64.7	8.35	14
Q2KHM9	KIAA0753	Protein moonraker OS=Homo sapiens OX=9606 GN=KIAA0753 PE=1 SV=3	2	2	3	2	967	109.3	7.68	34
P39019	RPS19	Small ribosomal subunit protein eS19 OS=Homo sapiens OX=9606 GN=RPS19 PE=1 SV=2	38	8	13	8	145	16.1	10.32	192
Q9H000	MKRN2	E3 ubiquitin-protein ligase makorin-2 OS=Homo sapiens OX=9606 GN=MKRN2 PE=1 SV=2	2	1	1	1	416	46.9	7.61	22
Q9UHB7	AFF4	AF4/FMR2 family member 4 OS=Homo sapiens OX=9606 GN=AFF4 PE=1 SV=1	1	1	1	1	1163	127.4	9.31	0
Q9UBC2	EPS15L1	Epidermal growth factor receptor substrate 15-like 1 OS=Homo sapiens OX=9606 GN=EPS15L1 PE=1 SV=1	1	1	1	1	864	94.2	5.11	0
O15145	ARPC3	Actin-related protein 2/3 complex subunit 3 OS=Homo sapiens OX=9606 GN=ARPC3 PE=1 SV=3	12	2	2	2	178	20.5	8.59	47
Q13509	TUBB3	Tubulin beta-3 chain OS=Homo sapiens OX=9606 GN=TUBB3 PE=1 SV=2	25	8	8	1	450	50.4	4.93	193
Q13283	G3BP1	Ras GTPase-activating protein-binding protein 1 OS=Homo sapiens OX=9606 GN=G3BP1 PE=1 SV=1	26	8	19	7	466	52.1	5.52	426
P36404	ARL2	ADP-ribosylation factor-like protein 2 OS=Homo sapiens OX=9606 GN=ARL2 PE=1 SV=4	7	1	1	1	184	20.9	6.34	44
Q9NSD9	FARSB	Phenylalanine--tRNA ligase beta subunit OS=Homo sapiens OX=9606 GN=FARSB PE=1 SV=3	3	2	2	2	589	66.1	6.84	35
P51610	HCFC1	Host cell factor 1 OS=Homo sapiens OX=9606 GN=HCFC1 PE=1 SV=2	1	1	1	1	2035	208.6	7.46	0
Q9Y5M8	SRPRB	Signal recognition particle receptor subunit beta OS=Homo sapiens OX=9606 GN=SRPRB PE=1 SV=3	5	1	1	1	271	29.7	9.04	28
Q96JP2	MYO15B	Unconventional myosin-XVB OS=Homo sapiens OX=9606 GN=MYO15B PE=1 SV=3	1	1	1	1	1530	167	8.47	0
P04792	HSPB1	Heat shock protein beta-1 OS=Homo sapiens OX=9606 GN=HSPB1 PE=1 SV=2	26	6	7	6	205	22.8	6.4	104
Q8IX01	SUGP2	SURP and G-patch domain-containing protein 2 OS=Homo sapiens OX=9606 GN=SUGP2 PE=1 SV=2	1	1	1	1	1082	120.1	7.28	0
Q86Y39	NDUFA11	NADH dehydrogenase [ubiquinone] 1 alpha subcomplex subunit 11 OS=Homo sapiens OX=9606 GN=NDUFA11 PE=1 SV=3	18	2	2	2	141	14.8	8.72	30
Q96HB5	CCDC120	Coiled-coil domain-containing protein 120 OS=Homo sapiens OX=9606 GN=CCDC120 PE=1 SV=1	2	1	1	1	630	67.5	9.38	15
A0AV96	RBM47	RNA-binding protein 47 OS=Homo sapiens OX=9606 GN=RBM47 PE=1 SV=2	15	8	9	8	593	64.1	7.68	149
Q96II8	LRCH3	DISP complex protein LRCH3 OS=Homo sapiens OX=9606 GN=LRCH3 PE=1 SV=2	1	1	1	1	777	86	6.71	0
P51648	ALDH3A2	Aldehyde dehydrogenase family 3 member A2 OS=Homo sapiens OX=9606 GN=ALDH3A2 PE=1 SV=1	16	6	7	5	485	54.8	7.88	195
P09601	HMOX1	Heme oxygenase 1 OS=Homo sapiens OX=9606 GN=HMOX1 PE=1 SV=1	10	2	2	2	288	32.8	8.25	24
Q9BYK8	HELZ2	Helicase with zinc finger domain 2 OS=Homo sapiens OX=9606 GN=HELZ2 PE=1 SV=6	1	1	1	1	2649	294.5	7.49	0
Q96PU8	QKI	KH domain-containing RNA-binding protein QKI OS=Homo sapiens OX=9606 GN=QKI PE=1 SV=1	3	1	1	1	341	37.6	8.56	15
Q8NBX0	SCCPDH	Saccharopine dehydrogenase-like oxidoreductase OS=Homo sapiens OX=9606 GN=SCCPDH PE=1 SV=1	3	1	1	1	429	47.1	9.14	30
P39656	DDOST	Dolichyl-diphosphooligosaccharide--protein glycosyltransferase 48 kDa subunit OS=Homo sapiens OX=9606 GN=DDOST PE=1 SV=4	6	2	2	2	456	50.8	6.55	60
P62906	RPL10A	Large ribosomal subunit protein uL1 OS=Homo sapiens OX=9606 GN=RPL10A PE=1 SV=2	31	7	11	7	217	24.8	9.94	140
Q9UK61	TASOR	Protein TASOR OS=Homo sapiens OX=9606 GN=TASOR PE=1 SV=3	2	3	3	3	1670	188.9	5.8	54
P49327	FASN	Fatty acid synthase OS=Homo sapiens OX=9606 GN=FASN PE=1 SV=3	0	1	1	1	2511	273.3	6.44	17
Q9NXW2	DNAJB12	DnaJ homolog subfamily B member 12 OS=Homo sapiens OX=9606 GN=DNAJB12 PE=1 SV=5	6	2	2	2	375	41.8	8.69	68
Q7L5D6	GET4	Golgi to ER traffic protein 4 homolog OS=Homo sapiens OX=9606 GN=GET4 PE=1 SV=1	7	2	3	2	327	36.5	5.41	119
Q96JE7	SEC16B	Protein transport protein Sec16B OS=Homo sapiens OX=9606 GN=SEC16B PE=1 SV=2	2	2	2	2	1060	116.5	6.09	18
Q9UPN6	SCAF8	SR-related and CTD-associated factor 8 OS=Homo sapiens OX=9606 GN=SCAF8 PE=1 SV=1	3	4	4	3	1271	140.4	8.29	54
Q96DH6	MSI2	RNA-binding protein Musashi homolog 2 OS=Homo sapiens OX=9606 GN=MSI2 PE=1 SV=1	7	2	2	2	328	35.2	8.48	47
P35030	PRSS3	Trypsin-3 OS=Homo sapiens OX=9606 GN=PRSS3 PE=1 SV=2	4	1	1	1	304	32.5	7.49	22
Q13151	HNRNPA0	Heterogeneous nuclear ribonucleoprotein A0 OS=Homo sapiens OX=9606 GN=HNRNPA0 PE=1 SV=1	7	3	5	1	305	30.8	9.29	50
P42694	HELZ	Probable helicase with zinc finger domain OS=Homo sapiens OX=9606 GN=HELZ PE=1 SV=2	16	27	28	27	1942	218.8	7.42	583
Q96HC4	PDLIM5	PDZ and LIM domain protein 5 OS=Homo sapiens OX=9606 GN=PDLIM5 PE=1 SV=5	6	3	3	3	596	63.9	8.21	49
Q9UGU0	TCF20	Transcription factor 20 OS=Homo sapiens OX=9606 GN=TCF20 PE=1 SV=3	1	2	3	2	1960	211.6	9.04	93
P61619	SEC61A1	Protein transport protein Sec61 subunit alpha isoform 1 OS=Homo sapiens OX=9606 GN=SEC61A1 PE=1 SV=2	4	2	2	2	476	52.2	8.06	27
Q96PE3	INPP4A	Inositol polyphosphate-4-phosphatase type I A OS=Homo sapiens OX=9606 GN=INPP4A PE=1 SV=1	1	1	1	1	977	109.9	6.96	28
O95714	HERC2	E3 ubiquitin-protein ligase HERC2 OS=Homo sapiens OX=9606 GN=HERC2 PE=1 SV=2	10	44	52	44	4834	526.9	6.28	982
Q7Z417	NUFIP2	FMR1-interacting protein NUFIP2 OS=Homo sapiens OX=9606 GN=NUFIP2 PE=1 SV=1	27	15	17	15	695	76.1	8.7	652
Q9NQX3	GPHN	Gephyrin OS=Homo sapiens OX=9606 GN=GPHN PE=1 SV=1	1	1	1	1	736	79.7	5.43	33
P02533	KRT14	Keratin, type I cytoskeletal 14 OS=Homo sapiens OX=9606 GN=KRT14 PE=1 SV=4	49	23	77	7	472	51.5	5.16	1608
Q9UBE0	SAE1	SUMO-activating enzyme subunit 1 OS=Homo sapiens OX=9606 GN=SAE1 PE=1 SV=1	2	1	1	1	346	38.4	5.3	0
Q2NL82	TSR1	Pre-rRNA-processing protein TSR1 homolog OS=Homo sapiens OX=9606 GN=TSR1 PE=1 SV=1	1	1	1	1	804	91.8	7.42	31
Q9H9G7	AGO3	Protein argonaute-3 OS=Homo sapiens OX=9606 GN=AGO3 PE=1 SV=2	8	6	7	3	860	97.3	9.11	101
Q9BVG8	KIFC3	Kinesin-like protein KIFC3 OS=Homo sapiens OX=9606 GN=KIFC3 PE=1 SV=4	3	2	2	2	833	92.7	7.69	33
P46821	MAP1B	Microtubule-associated protein 1B OS=Homo sapiens OX=9606 GN=MAP1B PE=1 SV=2	8	16	16	16	2468	270.5	4.81	358
Q14137	BOP1	Ribosome biogenesis protein BOP1 OS=Homo sapiens OX=9606 GN=BOP1 PE=1 SV=2	1	1	1	1	746	83.6	6.19	0
Q9UGR2	ZC3H7B	Zinc finger CCCH domain-containing protein 7B OS=Homo sapiens OX=9606 GN=ZC3H7B PE=1 SV=2	14	13	17	12	977	109.8	7.25	345
Q96P11	NSUN5	28S rRNA (cytosine-C(5))-methyltransferase OS=Homo sapiens OX=9606 GN=NSUN5 PE=1 SV=2	5	2	2	2	429	46.7	8.62	29
Q9UNF1	MAGED2	Melanoma-associated antigen D2 OS=Homo sapiens OX=9606 GN=MAGED2 PE=1 SV=2	8	4	4	4	606	64.9	9.32	114
P61513	RPL37A	Large ribosomal subunit protein eL43 OS=Homo sapiens OX=9606 GN=RPL37A PE=1 SV=2	50	4	5	4	92	10.3	10.43	204
Q15363	TMED2	Transmembrane emp24 domain-containing protein 2 OS=Homo sapiens OX=9606 GN=TMED2 PE=1 SV=1	16	3	4	3	201	22.7	5.17	80
O75116	ROCK2	Rho-associated protein kinase 2 OS=Homo sapiens OX=9606 GN=ROCK2 PE=1 SV=4	5	7	7	7	1388	160.8	6.02	93
Q86Y07	VRK2	Serine/threonine-protein kinase VRK2 OS=Homo sapiens OX=9606 GN=VRK2 PE=1 SV=3	2	1	1	1	508	58.1	8.84	0
Q7L2H7	EIF3M	Eukaryotic translation initiation factor 3 subunit M OS=Homo sapiens OX=9606 GN=EIF3M PE=1 SV=1	12	3	3	3	374	42.5	5.63	116
Q92522	H1-10	Histone H1.10 OS=Homo sapiens OX=9606 GN=H1-10 PE=1 SV=1	10	2	2	2	213	22.5	10.76	80
Q9H078	CLPB	Mitochondrial disaggregase OS=Homo sapiens OX=9606 GN=CLPB PE=1 SV=1	1	1	1	1	707	78.7	9.01	0
Q9H204	MED28	Mediator of RNA polymerase II transcription subunit 28 OS=Homo sapiens OX=9606 GN=MED28 PE=1 SV=1	7	1	1	1	178	19.5	5.58	0
Q15545	TAF7	Transcription initiation factor TFIID subunit 7 OS=Homo sapiens OX=9606 GN=TAF7 PE=1 SV=1	7	2	2	2	349	40.2	5.2	50
Q12824	SMARCB1	SWI/SNF-related matrix-associated actin-dependent regulator of chromatin subfamily B member 1 OS=Homo sapiens OX=9606 GN=SMARCB1 PE=1 SV=2	6	2	2	2	385	44.1	6.23	26
Q8ND56	LSM14A	Protein LSM14 homolog A OS=Homo sapiens OX=9606 GN=LSM14A PE=1 SV=3	18	8	12	8	463	50.5	9.52	249
Q13200	PSMD2	26S proteasome non-ATPase regulatory subunit 2 OS=Homo sapiens OX=9606 GN=PSMD2 PE=1 SV=3	2	2	2	2	908	100.1	5.2	61
Q14247	CTTN	Src substrate cortactin OS=Homo sapiens OX=9606 GN=CTTN PE=1 SV=2	1	1	1	1	550	61.5	5.4	0
P49591	SARS1	Serine--tRNA ligase, cytoplasmic OS=Homo sapiens OX=9606 GN=SARS1 PE=1 SV=3	2	1	1	1	514	58.7	6.43	31
P28288	ABCD3	ATP-binding cassette sub-family D member 3 OS=Homo sapiens OX=9606 GN=ABCD3 PE=1 SV=1	10	5	5	5	659	75.4	9.36	131
Q9UPQ9	TNRC6B	Trinucleotide repeat-containing gene 6B protein OS=Homo sapiens OX=9606 GN=TNRC6B PE=1 SV=4	3	3	3	3	1833	193.9	6.76	17
Q92616	GCN1	Stalled ribosome sensor GCN1 OS=Homo sapiens OX=9606 GN=GCN1 PE=1 SV=7	1	3	3	3	2671	292.5	7.43	104
P27708	CAD	CAD protein OS=Homo sapiens OX=9606 GN=CAD PE=1 SV=3	19	33	46	33	2225	242.8	6.46	1071
Q96HQ2	CDKN2AIPNL	CDKN2AIP N-terminal-like protein OS=Homo sapiens OX=9606 GN=CDKN2AIPNL PE=1 SV=1	36	3	4	3	116	13.2	5	148
Q6P6C2	ALKBH5	RNA demethylase ALKBH5 OS=Homo sapiens OX=9606 GN=ALKBH5 PE=1 SV=2	3	1	1	1	394	44.2	9.09	18
O15230	LAMA5	Laminin subunit alpha-5 OS=Homo sapiens OX=9606 GN=LAMA5 PE=1 SV=8	1	2	2	2	3695	399.5	7.02	32
Q9HC35	EML4	Echinoderm microtubule-associated protein-like 4 OS=Homo sapiens OX=9606 GN=EML4 PE=1 SV=3	6	5	5	5	981	108.8	6.4	64
P43353	ALDH3B1	Aldehyde dehydrogenase family 3 member B1 OS=Homo sapiens OX=9606 GN=ALDH3B1 PE=1 SV=1	5	2	3	1	468	51.8	7.62	38
Q86YZ3	HRNR	Hornerin OS=Homo sapiens OX=9606 GN=HRNR PE=1 SV=2	4	5	8	5	2850	282.2	10.04	288
Q9BZG1	RAB34	Ras-related protein Rab-34 OS=Homo sapiens OX=9606 GN=RAB34 PE=1 SV=1	4	1	1	1	259	29	7.88	0
Q15050	RRS1	Ribosome biogenesis regulatory protein homolog OS=Homo sapiens OX=9606 GN=RRS1 PE=1 SV=2	2	1	1	1	365	41.2	10.7	0
Q9GZR7	DDX24	ATP-dependent RNA helicase DDX24 OS=Homo sapiens OX=9606 GN=DDX24 PE=1 SV=1	2	1	1	1	859	96.3	9.06	13
Q14764	MVP	Major vault protein OS=Homo sapiens OX=9606 GN=MVP PE=1 SV=4	17	13	13	13	893	99.3	5.48	262
Q8IUH3	RBM45	RNA-binding protein 45 OS=Homo sapiens OX=9606 GN=RBM45 PE=1 SV=1	1	1	1	1	476	53.5	7.17	17
Q9UHI6	DDX20	Probable ATP-dependent RNA helicase DDX20 OS=Homo sapiens OX=9606 GN=DDX20 PE=1 SV=2	2	1	1	1	824	92.2	6.95	52
O95470	SGPL1	Sphingosine-1-phosphate lyase 1 OS=Homo sapiens OX=9606 GN=SGPL1 PE=1 SV=3	6	3	3	3	568	63.5	9.16	73
Q9HBH5	RDH14	Retinol dehydrogenase 14 OS=Homo sapiens OX=9606 GN=RDH14 PE=1 SV=1	4	1	1	1	336	36.8	8.79	25
Q86V48	LUZP1	Leucine zipper protein 1 OS=Homo sapiens OX=9606 GN=LUZP1 PE=1 SV=2	7	6	8	6	1076	120.2	8.5	139
P07858	CTSB	Cathepsin B OS=Homo sapiens OX=9606 GN=CTSB PE=1 SV=3	4	1	1	1	339	37.8	6.3	90
Q9Y6I3	EPN1	Epsin-1 OS=Homo sapiens OX=9606 GN=EPN1 PE=1 SV=2	6	2	2	2	576	60.3	4.83	148
Q7RTV0	PHF5A	PHD finger-like domain-containing protein 5A OS=Homo sapiens OX=9606 GN=PHF5A PE=1 SV=1	7	1	1	1	110	12.4	8.41	38
P36406	TRIM23	E3 ubiquitin-protein ligase TRIM23 OS=Homo sapiens OX=9606 GN=TRIM23 PE=1 SV=1	1	1	1	1	574	64	6.38	0
P46783	RPS10	Small ribosomal subunit protein eS10 OS=Homo sapiens OX=9606 GN=RPS10 PE=1 SV=1	43	7	9	6	165	18.9	10.15	212
Q6WCQ1	MPRIP	Myosin phosphatase Rho-interacting protein OS=Homo sapiens OX=9606 GN=MPRIP PE=1 SV=3	1	1	1	1	1025	116.5	6.21	0
P49770	EIF2B2	Translation initiation factor eIF-2B subunit beta OS=Homo sapiens OX=9606 GN=EIF2B2 PE=1 SV=3	11	3	3	3	351	39	6.16	79
Q16555	DPYSL2	Dihydropyrimidinase-related protein 2 OS=Homo sapiens OX=9606 GN=DPYSL2 PE=1 SV=1	4	1	1	1	572	62.3	6.38	35
Q02878	RPL6	Large ribosomal subunit protein eL6 OS=Homo sapiens OX=9606 GN=RPL6 PE=1 SV=3	23	6	10	6	288	32.7	10.58	174
Q9UL18	AGO1	Protein argonaute-1 OS=Homo sapiens OX=9606 GN=AGO1 PE=1 SV=3	9	7	8	3	857	97.2	9.16	94
Q8N201	INTS1	Integrator complex subunit 1 OS=Homo sapiens OX=9606 GN=INTS1 PE=1 SV=2	0	1	1	1	2190	244.1	6.13	22
P22061	PCMT1	Protein-L-isoaspartate(D-aspartate) O-methyltransferase OS=Homo sapiens OX=9606 GN=PCMT1 PE=1 SV=4	16	3	3	3	227	24.6	7.21	74
O75534	CSDE1	Cold shock domain-containing protein E1 OS=Homo sapiens OX=9606 GN=CSDE1 PE=1 SV=2	17	13	13	13	798	88.8	6.25	251
Q13769	THOC5	THO complex subunit 5 homolog OS=Homo sapiens OX=9606 GN=THOC5 PE=1 SV=2	11	6	6	6	683	78.5	6.87	66
Q63HN8	RNF213	E3 ubiquitin-protein ligase RNF213 OS=Homo sapiens OX=9606 GN=RNF213 PE=1 SV=3	2	9	9	9	5207	591	6.48	113
P36957	DLST	Dihydrolipoyllysine-residue succinyltransferase component of 2-oxoglutarate dehydrogenase complex, mitochondrial OS=Homo sapiens OX=9606 GN=DLST PE=1 SV=4	7	3	3	3	453	48.7	8.95	34
Q7Z7K6	CENPV	Centromere protein V OS=Homo sapiens OX=9606 GN=CENPV PE=1 SV=1	5	1	2	1	275	29.9	9.73	23
Q9Y5V0	ZNF706	Zinc finger protein 706 OS=Homo sapiens OX=9606 GN=ZNF706 PE=1 SV=1	9	1	1	1	76	8.5	10.01	18
Q96CV9	OPTN	Optineurin OS=Homo sapiens OX=9606 GN=OPTN PE=1 SV=3	25	13	18	13	577	65.9	5.17	425
O15054	KDM6B	Lysine-specific demethylase 6B OS=Homo sapiens OX=9606 GN=KDM6B PE=1 SV=4	0	1	1	1	1643	176.5	8.54	0
Q9UN86	G3BP2	Ras GTPase-activating protein-binding protein 2 OS=Homo sapiens OX=9606 GN=G3BP2 PE=1 SV=2	32	11	20	10	482	54.1	5.55	429
Q9BZZ5	API5	Apoptosis inhibitor 5 OS=Homo sapiens OX=9606 GN=API5 PE=1 SV=3	19	9	12	9	524	59	7.34	239
Q8WXE9	STON2	Stonin-2 OS=Homo sapiens OX=9606 GN=STON2 PE=1 SV=1	2	2	2	2	905	101.1	5.39	50
Q6P158	DHX57	Putative ATP-dependent RNA helicase DHX57 OS=Homo sapiens OX=9606 GN=DHX57 PE=1 SV=2	4	6	6	5	1386	155.5	7.71	53
O14617	AP3D1	AP-3 complex subunit delta-1 OS=Homo sapiens OX=9606 GN=AP3D1 PE=1 SV=1	1	1	1	1	1153	130.1	8.48	0
E9PRG8	C11orf98	Uncharacterized protein C11orf98 OS=Homo sapiens OX=9606 GN=C11orf98 PE=4 SV=2	11	1	3	1	123	14.2	11.53	80
Q9BPX5	ARPC5L	Actin-related protein 2/3 complex subunit 5-like protein OS=Homo sapiens OX=9606 GN=ARPC5L PE=1 SV=1	8	1	1	1	153	16.9	6.6	16
Q15334	LLGL1	Lethal(2) giant larvae protein homolog 1 OS=Homo sapiens OX=9606 GN=LLGL1 PE=1 SV=3	2	2	2	2	1064	115.3	6.29	77
Q9NWH9	SLTM	SAFB-like transcription modulator OS=Homo sapiens OX=9606 GN=SLTM PE=1 SV=2	2	2	2	2	1034	117.1	7.87	15
Q04637	EIF4G1	Eukaryotic translation initiation factor 4 gamma 1 OS=Homo sapiens OX=9606 GN=EIF4G1 PE=1 SV=4	20	28	39	25	1599	175.4	5.33	722
O43251	RBFOX2	RNA binding protein fox-1 homolog 2 OS=Homo sapiens OX=9606 GN=RBFOX2 PE=1 SV=3	13	3	3	3	390	41.3	7.27	97
P42224	STAT1	Signal transducer and activator of transcription 1-alpha/beta OS=Homo sapiens OX=9606 GN=STAT1 PE=1 SV=2	7	5	5	5	750	87.3	6.05	60
O15460	P4HA2	Prolyl 4-hydroxylase subunit alpha-2 OS=Homo sapiens OX=9606 GN=P4HA2 PE=1 SV=1	2	1	1	1	535	60.9	5.71	21
O75390	CS	Citrate synthase, mitochondrial OS=Homo sapiens OX=9606 GN=CS PE=1 SV=2	4	2	2	2	466	51.7	8.32	27
Q8NDV7	TNRC6A	Trinucleotide repeat-containing gene 6A protein OS=Homo sapiens OX=9606 GN=TNRC6A PE=1 SV=2	4	6	6	6	1962	210.2	7.01	120
Q15007	WTAP	Pre-mRNA-splicing regulator WTAP OS=Homo sapiens OX=9606 GN=WTAP PE=1 SV=2	3	1	1	1	396	44.2	5.19	69
Q8IYB3	SRRM1	Serine/arginine repetitive matrix protein 1 OS=Homo sapiens OX=9606 GN=SRRM1 PE=1 SV=2	3	2	2	2	904	102.3	11.84	47
Q12872	SFSWAP	Splicing factor, suppressor of white-apricot homolog OS=Homo sapiens OX=9606 GN=SFSWAP PE=1 SV=3	1	1	1	1	951	104.8	8.05	15
P02656	APOC3	Apolipoprotein C-III OS=Homo sapiens OX=9606 GN=APOC3 PE=1 SV=1	16	1	2	1	99	10.8	5.41	127
Q15046	KARS1	Lysine--tRNA ligase OS=Homo sapiens OX=9606 GN=KARS1 PE=1 SV=3	10	6	6	6	597	68	6.35	57
O95831	AIFM1	Apoptosis-inducing factor 1, mitochondrial OS=Homo sapiens OX=9606 GN=AIFM1 PE=1 SV=1	13	6	6	6	613	66.9	8.95	151
Q15582	TGFBI	Transforming growth factor-beta-induced protein ig-h3 OS=Homo sapiens OX=9606 GN=TGFBI PE=1 SV=1	13	7	8	7	683	74.6	7.71	159
P42766	RPL35	Large ribosomal subunit protein uL29 OS=Homo sapiens OX=9606 GN=RPL35 PE=1 SV=2	32	5	12	5	123	14.5	11.05	249
Q16629	SRSF7	Serine/arginine-rich splicing factor 7 OS=Homo sapiens OX=9606 GN=SRSF7 PE=1 SV=1	18	4	6	3	238	27.4	11.82	98
P47755	CAPZA2	F-actin-capping protein subunit alpha-2 OS=Homo sapiens OX=9606 GN=CAPZA2 PE=1 SV=3	36	7	8	4	286	32.9	5.85	227
Q9UGM3	DMBT1	Deleted in malignant brain tumors 1 protein OS=Homo sapiens OX=9606 GN=DMBT1 PE=1 SV=2	7	1	1	1	2413	260.6	5.44	34
P60866	RPS20	Small ribosomal subunit protein uS10 OS=Homo sapiens OX=9606 GN=RPS20 PE=1 SV=1	10	1	2	1	119	13.4	9.94	34
Q53H96	PYCR3	Pyrroline-5-carboxylate reductase 3 OS=Homo sapiens OX=9606 GN=PYCR3 PE=1 SV=3	4	1	1	1	274	28.6	7.72	39
Q9H0S4	DDX47	Probable ATP-dependent RNA helicase DDX47 OS=Homo sapiens OX=9606 GN=DDX47 PE=1 SV=1	5	2	3	2	455	50.6	9.1	26
Q9Y4A5	TRRAP	Transformation/transcription domain-associated protein OS=Homo sapiens OX=9606 GN=TRRAP PE=1 SV=3	1	2	2	2	3859	437.3	8.19	0
P49207	RPL34	Large ribosomal subunit protein eL34 OS=Homo sapiens OX=9606 GN=RPL34 PE=1 SV=3	13	2	2	2	117	13.3	11.47	50
Q08J23	NSUN2	RNA cytosine C(5)-methyltransferase NSUN2 OS=Homo sapiens OX=9606 GN=NSUN2 PE=1 SV=2	8	6	6	6	767	86.4	6.77	102
P62273	RPS29	Small ribosomal subunit protein uS14 OS=Homo sapiens OX=9606 GN=RPS29 PE=1 SV=2	46	3	6	3	56	6.7	10.13	91
Q8NFW8	CMAS	N-acylneuraminate cytidylyltransferase OS=Homo sapiens OX=9606 GN=CMAS PE=1 SV=2	5	2	2	2	434	48.3	7.93	90
Q96PK6	RBM14	RNA-binding protein 14 OS=Homo sapiens OX=9606 GN=RBM14 PE=1 SV=2	14	9	11	9	669	69.4	9.67	148
O43896	KIF1C	Kinesin-like protein KIF1C OS=Homo sapiens OX=9606 GN=KIF1C PE=1 SV=3	5	4	4	4	1103	122.9	6.9	67
Q14444	CAPRIN1	Caprin-1 OS=Homo sapiens OX=9606 GN=CAPRIN1 PE=1 SV=2	31	16	25	16	709	78.3	5.25	700
Q06265	EXOSC9	Exosome complex component RRP45 OS=Homo sapiens OX=9606 GN=EXOSC9 PE=1 SV=3	2	1	1	1	439	48.9	5.29	26
P08727	KRT19	Keratin, type I cytoskeletal 19 OS=Homo sapiens OX=9606 GN=KRT19 PE=1 SV=4	56	23	93	12	400	44.1	5.14	2025
Q5T200	ZC3H13	Zinc finger CCCH domain-containing protein 13 OS=Homo sapiens OX=9606 GN=ZC3H13 PE=1 SV=1	2	3	4	3	1668	196.5	9.42	59
Q8N684	CPSF7	Cleavage and polyadenylation specificity factor subunit 7 OS=Homo sapiens OX=9606 GN=CPSF7 PE=1 SV=1	19	7	7	7	471	52	8	168
P41743	PRKCI	Protein kinase C iota type OS=Homo sapiens OX=9606 GN=PRKCI PE=1 SV=2	6	2	2	2	596	68.2	5.85	15
Q9C026	TRIM9	E3 ubiquitin-protein ligase TRIM9 OS=Homo sapiens OX=9606 GN=TRIM9 PE=1 SV=1	1	1	1	1	710	79.1	6.84	0
Q8TC07	TBC1D15	TBC1 domain family member 15 OS=Homo sapiens OX=9606 GN=TBC1D15 PE=1 SV=2	22	15	18	15	691	79.4	5.67	286
Q9BY77	POLDIP3	Polymerase delta-interacting protein 3 OS=Homo sapiens OX=9606 GN=POLDIP3 PE=1 SV=2	15	5	5	5	421	46.1	9.99	127
P52895	AKR1C2	Aldo-keto reductase family 1 member C2 OS=Homo sapiens OX=9606 GN=AKR1C2 PE=1 SV=3	21	6	9	1	323	36.7	7.49	158
Q9P0L0	VAPA	Vesicle-associated membrane protein-associated protein A OS=Homo sapiens OX=9606 GN=VAPA PE=1 SV=3	11	2	2	2	249	27.9	8.62	43
Q0VDF9	HSPA14	Heat shock 70 kDa protein 14 OS=Homo sapiens OX=9606 GN=HSPA14 PE=1 SV=1	1	1	1	1	509	54.8	5.59	28
Q9NP72	RAB18	Ras-related protein Rab-18 OS=Homo sapiens OX=9606 GN=RAB18 PE=1 SV=1	5	1	1	1	206	23	5.24	30
Q5EBL8	PDZD11	PDZ domain-containing protein 11 OS=Homo sapiens OX=9606 GN=PDZD11 PE=1 SV=2	24	3	5	3	140	16.1	7.21	41
P07942	LAMB1	Laminin subunit beta-1 OS=Homo sapiens OX=9606 GN=LAMB1 PE=1 SV=2	1	2	2	2	1786	197.9	4.94	0
Q9NP50	SINHCAF	SIN3-HDAC complex-associated factor OS=Homo sapiens OX=9606 GN=SINHCAF PE=1 SV=1	4	1	1	1	221	24.8	9.41	32
O43175	PHGDH	D-3-phosphoglycerate dehydrogenase OS=Homo sapiens OX=9606 GN=PHGDH PE=1 SV=4	3	1	1	1	533	56.6	6.71	64
Q9H944	MED20	Mediator of RNA polymerase II transcription subunit 20 OS=Homo sapiens OX=9606 GN=MED20 PE=1 SV=1	9	2	2	2	212	23.2	6.87	57
Q9Y4P3	TBL2	Transducin beta-like protein 2 OS=Homo sapiens OX=9606 GN=TBL2 PE=1 SV=1	10	4	4	4	447	49.8	9.44	70
Q8TCJ2	STT3B	Dolichyl-diphosphooligosaccharide--protein glycosyltransferase subunit STT3B OS=Homo sapiens OX=9606 GN=STT3B PE=1 SV=1	5	4	4	4	826	93.6	8.91	50
Q8IW35	CEP97	Centrosomal protein of 97 kDa OS=Homo sapiens OX=9606 GN=CEP97 PE=1 SV=1	2	2	2	2	865	96.9	5.02	31
P55036	PSMD4	26S proteasome non-ATPase regulatory subunit 4 OS=Homo sapiens OX=9606 GN=PSMD4 PE=1 SV=1	5	1	1	1	377	40.7	4.79	13
Q8IWX8	CHERP	Calcium homeostasis endoplasmic reticulum protein OS=Homo sapiens OX=9606 GN=CHERP PE=1 SV=3	6	5	5	5	916	103.6	9.04	52
O94916	NFAT5	Nuclear factor of activated T-cells 5 OS=Homo sapiens OX=9606 GN=NFAT5 PE=1 SV=1	1	1	1	1	1531	165.7	5.24	26
Q86TI0	TBC1D1	TBC1 domain family member 1 OS=Homo sapiens OX=9606 GN=TBC1D1 PE=1 SV=2	6	6	6	6	1168	133	6.96	84
Q14739	LBR	Delta(14)-sterol reductase LBR OS=Homo sapiens OX=9606 GN=LBR PE=1 SV=2	5	3	3	3	615	70.7	9.36	82
P49862	KLK7	Kallikrein-7 OS=Homo sapiens OX=9606 GN=KLK7 PE=1 SV=1	6	1	1	1	253	27.5	8.47	0
Q6P3X3	TTC27	Tetratricopeptide repeat protein 27 OS=Homo sapiens OX=9606 GN=TTC27 PE=1 SV=1	2	1	1	1	843	96.6	5.59	0
O43390	HNRNPR	Heterogeneous nuclear ribonucleoprotein R OS=Homo sapiens OX=9606 GN=HNRNPR PE=1 SV=1	21	13	20	8	633	70.9	8.13	338
O75822	EIF3J	Eukaryotic translation initiation factor 3 subunit J OS=Homo sapiens OX=9606 GN=EIF3J PE=1 SV=2	3	1	1	1	258	29	4.83	16
O60218	AKR1B10	Aldo-keto reductase family 1 member B10 OS=Homo sapiens OX=9606 GN=AKR1B10 PE=1 SV=2	15	5	5	5	316	36	7.84	149
P57088	TMEM33	Transmembrane protein 33 OS=Homo sapiens OX=9606 GN=TMEM33 PE=1 SV=2	4	1	1	1	247	28	9.7	61
P57772	EEFSEC	Selenocysteine-specific elongation factor OS=Homo sapiens OX=9606 GN=EEFSEC PE=1 SV=4	1	1	1	1	596	65.3	8.35	27
Q5SW79	CEP170	Centrosomal protein of 170 kDa OS=Homo sapiens OX=9606 GN=CEP170 PE=1 SV=1	1	2	2	2	1584	175.2	7.11	27
P61964	WDR5	WD repeat-containing protein 5 OS=Homo sapiens OX=9606 GN=WDR5 PE=1 SV=1	5	1	1	1	334	36.6	8.27	20
P35221	CTNNA1	Catenin alpha-1 OS=Homo sapiens OX=9606 GN=CTNNA1 PE=1 SV=1	1	1	1	1	906	100	6.29	0
P62314	SNRPD1	Small nuclear ribonucleoprotein Sm D1 OS=Homo sapiens OX=9606 GN=SNRPD1 PE=1 SV=1	27	2	3	2	119	13.3	11.56	95
Q6NVV7	CDPF1	Cysteine-rich DPF motif domain-containing protein 1 OS=Homo sapiens OX=9606 GN=CDPF1 PE=1 SV=1	16	2	2	2	123	13.9	8	64
P0C7P0	CISD3	CDGSH iron-sulfur domain-containing protein 3, mitochondrial OS=Homo sapiens OX=9606 GN=CISD3 PE=1 SV=1	6	1	1	1	127	14.2	10.55	47
P31151	S100A7	Protein S100-A7 OS=Homo sapiens OX=9606 GN=S100A7 PE=1 SV=4	34	4	8	4	101	11.5	6.77	75
O75874	IDH1	Isocitrate dehydrogenase [NADP] cytoplasmic OS=Homo sapiens OX=9606 GN=IDH1 PE=1 SV=2	3	1	1	1	414	46.6	7.01	59
Q9Y4Z0	LSM4	U6 snRNA-associated Sm-like protein LSm4 OS=Homo sapiens OX=9606 GN=LSM4 PE=1 SV=1	13	2	4	2	139	15.3	9.99	58
Q96GM5	SMARCD1	SWI/SNF-related matrix-associated actin-dependent regulator of chromatin subfamily D member 1 OS=Homo sapiens OX=9606 GN=SMARCD1 PE=1 SV=2	8	4	4	3	515	58.2	9.25	71
Q9P2I0	CPSF2	Cleavage and polyadenylation specificity factor subunit 2 OS=Homo sapiens OX=9606 GN=CPSF2 PE=1 SV=2	3	2	2	2	782	88.4	5.11	45
P62316	SNRPD2	Small nuclear ribonucleoprotein Sm D2 OS=Homo sapiens OX=9606 GN=SNRPD2 PE=1 SV=1	38	5	6	5	118	13.5	9.91	31
P62277	RPS13	Small ribosomal subunit protein uS15 OS=Homo sapiens OX=9606 GN=RPS13 PE=1 SV=2	7	1	2	1	151	17.2	10.54	58
P20618	PSMB1	Proteasome subunit beta type-1 OS=Homo sapiens OX=9606 GN=PSMB1 PE=1 SV=2	4	1	1	1	241	26.5	8.13	23
P43246	MSH2	DNA mismatch repair protein Msh2 OS=Homo sapiens OX=9606 GN=MSH2 PE=1 SV=1	3	3	3	3	934	104.7	5.77	43
P67870	CSNK2B	Casein kinase II subunit beta OS=Homo sapiens OX=9606 GN=CSNK2B PE=1 SV=1	12	2	3	2	215	24.9	5.55	88
P06493	CDK1	Cyclin-dependent kinase 1 OS=Homo sapiens OX=9606 GN=CDK1 PE=1 SV=3	11	3	3	2	297	34.1	8.4	37
Q7Z7H5	TMED4	Transmembrane emp24 domain-containing protein 4 OS=Homo sapiens OX=9606 GN=TMED4 PE=1 SV=1	12	3	3	3	227	25.9	8.28	65
P38159	RBMX	RNA-binding motif protein, X chromosome OS=Homo sapiens OX=9606 GN=RBMX PE=1 SV=3	27	10	15	10	391	42.3	10.05	301
P35580	MYH10	Myosin-10 OS=Homo sapiens OX=9606 GN=MYH10 PE=1 SV=3	24	38	51	28	1976	228.9	5.54	1408
P19474	TRIM21	E3 ubiquitin-protein ligase TRIM21 OS=Homo sapiens OX=9606 GN=TRIM21 PE=1 SV=1	2	1	1	1	475	54.1	6.38	30
P39060	COL18A1	Collagen alpha-1(XVIII) chain OS=Homo sapiens OX=9606 GN=COL18A1 PE=1 SV=5	6	7	8	7	1754	178.1	6.01	143
Q9Y3U8	RPL36	Large ribosomal subunit protein eL36 OS=Homo sapiens OX=9606 GN=RPL36 PE=1 SV=3	9	1	3	1	105	12.2	11.59	57
P52292	KPNA2	Importin subunit alpha-1 OS=Homo sapiens OX=9606 GN=KPNA2 PE=1 SV=1	11	5	5	5	529	57.8	5.4	131
Q9Y2S6	TMA7	Translation machinery-associated protein 7 OS=Homo sapiens OX=9606 GN=TMA7 PE=1 SV=1	30	2	2	2	64	7.1	9.99	0
P21333	FLNA	Filamin-A OS=Homo sapiens OX=9606 GN=FLNA PE=1 SV=4	10	19	19	18	2647	280.6	6.06	175
O94964	SOGA1	Protein SOGA1 OS=Homo sapiens OX=9606 GN=SOGA1 PE=1 SV=2	1	1	1	1	1423	159.7	6.46	0
P62917	RPL8	Large ribosomal subunit protein uL2 OS=Homo sapiens OX=9606 GN=RPL8 PE=1 SV=2	13	3	4	3	257	28	11.03	64
P00403	MT-CO2	Cytochrome c oxidase subunit 2 OS=Homo sapiens OX=9606 GN=MT-CO2 PE=1 SV=1	7	2	2	2	227	25.5	4.82	67
P50402	EMD	Emerin OS=Homo sapiens OX=9606 GN=EMD PE=1 SV=1	30	6	7	6	254	29	5.5	279
P49411	TUFM	Elongation factor Tu, mitochondrial OS=Homo sapiens OX=9606 GN=TUFM PE=1 SV=3	16	6	7	6	455	49.8	7.61	132
P62241	RPS8	Small ribosomal subunit protein eS8 OS=Homo sapiens OX=9606 GN=RPS8 PE=1 SV=2	28	5	6	5	208	24.2	10.32	83
Q9H0Z9	RBM38	RNA-binding protein 38 OS=Homo sapiens OX=9606 GN=RBM38 PE=1 SV=2	12	2	2	2	239	25.5	8.65	41
P51148	RAB5C	Ras-related protein Rab-5C OS=Homo sapiens OX=9606 GN=RAB5C PE=1 SV=2	10	2	2	2	216	23.5	8.41	15
Q8TAT6	NPLOC4	Nuclear protein localization protein 4 homolog OS=Homo sapiens OX=9606 GN=NPLOC4 PE=1 SV=3	6	3	4	3	608	68.1	6.38	80
Q13425	SNTB2	Beta-2-syntrophin OS=Homo sapiens OX=9606 GN=SNTB2 PE=1 SV=1	3	2	2	2	540	57.9	8.82	41
Q9Y5S9	RBM8A	RNA-binding protein 8A OS=Homo sapiens OX=9606 GN=RBM8A PE=1 SV=1	11	1	1	1	174	19.9	5.72	51
O00422	SAP18	Histone deacetylase complex subunit SAP18 OS=Homo sapiens OX=9606 GN=SAP18 PE=1 SV=1	20	3	6	3	153	17.6	9.35	113
Q92922	SMARCC1	SWI/SNF complex subunit SMARCC1 OS=Homo sapiens OX=9606 GN=SMARCC1 PE=1 SV=3	7	9	12	4	1105	122.8	5.76	136
Q7KZI7	MARK2	Serine/threonine-protein kinase MARK2 OS=Homo sapiens OX=9606 GN=MARK2 PE=1 SV=2	3	2	2	2	788	87.9	9.72	78
Q8IVT2	MISP	Mitotic interactor and substrate of PLK1 OS=Homo sapiens OX=9606 GN=MISP PE=1 SV=1	3	2	2	2	679	75.3	6.83	50
Q96CW1	AP2M1	AP-2 complex subunit mu OS=Homo sapiens OX=9606 GN=AP2M1 PE=1 SV=2	32	14	18	14	435	49.6	9.54	392
Q8NFD5	ARID1B	AT-rich interactive domain-containing protein 1B OS=Homo sapiens OX=9606 GN=ARID1B PE=1 SV=3	1	2	2	1	2319	243.8	6.9	111
Q8N7W2	BEND7	BEN domain-containing protein 7 OS=Homo sapiens OX=9606 GN=BEND7 PE=1 SV=2	8	3	3	3	519	57.5	9.13	109
Q13595	TRA2A	Transformer-2 protein homolog alpha OS=Homo sapiens OX=9606 GN=TRA2A PE=1 SV=1	14	4	6	3	282	32.7	11.27	69
Q9NS69	TOMM22	Mitochondrial import receptor subunit TOM22 homolog OS=Homo sapiens OX=9606 GN=TOMM22 PE=1 SV=3	8	1	1	1	142	15.5	4.34	23
P05546	SERPIND1	Heparin cofactor 2 OS=Homo sapiens OX=9606 GN=SERPIND1 PE=1 SV=3	1	1	1	1	499	57	6.9	0
O75330	HMMR	Hyaluronan mediated motility receptor OS=Homo sapiens OX=9606 GN=HMMR PE=1 SV=2	7	5	6	5	724	84	5.83	64
P25205	MCM3	DNA replication licensing factor MCM3 OS=Homo sapiens OX=9606 GN=MCM3 PE=1 SV=3	7	5	5	5	808	90.9	5.77	142
Q96ST8	CEP89	Centrosomal protein of 89 kDa OS=Homo sapiens OX=9606 GN=CEP89 PE=1 SV=3	1	1	1	1	783	89.5	6.8	0
Q9Y619	SLC25A15	Mitochondrial ornithine transporter 1 OS=Homo sapiens OX=9606 GN=SLC25A15 PE=1 SV=1	2	1	1	1	301	32.7	9.13	0
P55209	NAP1L1	Nucleosome assembly protein 1-like 1 OS=Homo sapiens OX=9606 GN=NAP1L1 PE=1 SV=1	19	5	9	4	391	45.3	4.46	222
P32322	PYCR1	Pyrroline-5-carboxylate reductase 1, mitochondrial OS=Homo sapiens OX=9606 GN=PYCR1 PE=1 SV=2	8	2	3	2	319	33.3	7.61	28
Q8WXG6	MADD	MAP kinase-activating death domain protein OS=Homo sapiens OX=9606 GN=MADD PE=1 SV=2	5	7	7	7	1647	183.2	6.04	242
P06744	GPI	Glucose-6-phosphate isomerase OS=Homo sapiens OX=9606 GN=GPI PE=1 SV=4	4	3	3	3	558	63.1	8.32	33
O75175	CNOT3	CCR4-NOT transcription complex subunit 3 OS=Homo sapiens OX=9606 GN=CNOT3 PE=1 SV=1	1	1	1	1	753	81.8	6.2	13
P62304	SNRPE	Small nuclear ribonucleoprotein E OS=Homo sapiens OX=9606 GN=SNRPE PE=1 SV=1	12	1	1	1	92	10.8	9.44	42
P33992	MCM5	DNA replication licensing factor MCM5 OS=Homo sapiens OX=9606 GN=MCM5 PE=1 SV=5	10	6	7	6	734	82.2	8.37	218
Q15370	ELOB	Elongin-B OS=Homo sapiens OX=9606 GN=ELOB PE=1 SV=1	6	1	1	1	118	13.1	4.88	26
P04049	RAF1	RAF proto-oncogene serine/threonine-protein kinase OS=Homo sapiens OX=9606 GN=RAF1 PE=1 SV=1	2	1	1	1	648	73	9.2	0
Q9Y446	PKP3	Plakophilin-3 OS=Homo sapiens OX=9606 GN=PKP3 PE=1 SV=1	8	7	7	7	797	87	9.32	116
P62312	LSM6	U6 snRNA-associated Sm-like protein LSm6 OS=Homo sapiens OX=9606 GN=LSM6 PE=1 SV=1	9	1	1	1	80	9.1	9.58	18
Q6IAN0	DHRS7B	Dehydrogenase/reductase SDR family member 7B OS=Homo sapiens OX=9606 GN=DHRS7B PE=1 SV=2	4	1	1	1	325	35.1	9.55	14
P13645	KRT10	Keratin, type I cytoskeletal 10 OS=Homo sapiens OX=9606 GN=KRT10 PE=1 SV=6	39	25	88	21	584	58.8	5.21	1990
Q9ULI0	ATAD2B	ATPase family AAA domain-containing protein 2B OS=Homo sapiens OX=9606 GN=ATAD2B PE=1 SV=4	2	2	2	2	1458	164.8	6.84	42
Q13057	COASY	Bifunctional coenzyme A synthase OS=Homo sapiens OX=9606 GN=COASY PE=1 SV=4	1	1	1	1	564	62.3	6.99	0
Q07352	ZFP36L1	mRNA decay activator protein ZFP36L1 OS=Homo sapiens OX=9606 GN=ZFP36L1 PE=1 SV=1	3	1	1	1	338	36.3	7.96	32
O60716	CTNND1	Catenin delta-1 OS=Homo sapiens OX=9606 GN=CTNND1 PE=1 SV=1	6	5	5	5	968	108.1	6.23	124
Q8IUR7	ARMC8	Armadillo repeat-containing protein 8 OS=Homo sapiens OX=9606 GN=ARMC8 PE=1 SV=2	3	2	2	2	673	75.5	6.73	17
P42566	EPS15	Epidermal growth factor receptor substrate 15 OS=Homo sapiens OX=9606 GN=EPS15 PE=1 SV=2	2	2	2	2	896	98.6	4.64	30
Q9UBL3	ASH2L	Set1/Ash2 histone methyltransferase complex subunit ASH2 OS=Homo sapiens OX=9606 GN=ASH2L PE=1 SV=1	5	2	2	2	628	68.7	5.69	52
Q5VWQ8	DAB2IP	Disabled homolog 2-interacting protein OS=Homo sapiens OX=9606 GN=DAB2IP PE=1 SV=2	11	12	15	12	1189	131.5	8.72	303
Q8TD43	TRPM4	Transient receptor potential cation channel subfamily M member 4 OS=Homo sapiens OX=9606 GN=TRPM4 PE=1 SV=1	1	1	1	1	1214	134.2	8.15	41
P05109	S100A8	Protein S100-A8 OS=Homo sapiens OX=9606 GN=S100A8 PE=1 SV=1	37	4	6	4	93	10.8	7.03	89
Q13618	CUL3	Cullin-3 OS=Homo sapiens OX=9606 GN=CUL3 PE=1 SV=2	2	1	1	1	768	88.9	8.48	44
O95816	BAG2	BAG family molecular chaperone regulator 2 OS=Homo sapiens OX=9606 GN=BAG2 PE=1 SV=1	30	6	6	6	211	23.8	6.7	122
Q969G3	SMARCE1	SWI/SNF-related matrix-associated actin-dependent regulator of chromatin subfamily E member 1 OS=Homo sapiens OX=9606 GN=SMARCE1 PE=1 SV=2	14	4	4	4	411	46.6	4.88	160
P61006	RAB8A	Ras-related protein Rab-8A OS=Homo sapiens OX=9606 GN=RAB8A PE=1 SV=1	14	3	6	1	207	23.7	9.07	146
P18077	RPL35A	Large ribosomal subunit protein eL33 OS=Homo sapiens OX=9606 GN=RPL35A PE=1 SV=2	38	5	6	5	110	12.5	11.06	144
Q9NXE8	CWC25	Pre-mRNA-splicing factor CWC25 homolog OS=Homo sapiens OX=9606 GN=CWC25 PE=1 SV=1	2	1	1	1	425	49.6	10.18	22
Q9BZI7	UPF3B	Regulator of nonsense transcripts 3B OS=Homo sapiens OX=9606 GN=UPF3B PE=1 SV=1	10	4	4	4	483	57.7	9.48	71
Q04828	AKR1C1	Aldo-keto reductase family 1 member C1 OS=Homo sapiens OX=9606 GN=AKR1C1 PE=1 SV=1	21	6	7	1	323	36.8	7.88	116
P62847	RPS24	Small ribosomal subunit protein eS24 OS=Homo sapiens OX=9606 GN=RPS24 PE=1 SV=1	26	4	6	4	133	15.4	10.78	160
O15371	EIF3D	Eukaryotic translation initiation factor 3 subunit D OS=Homo sapiens OX=9606 GN=EIF3D PE=1 SV=1	18	8	12	8	548	63.9	6.05	313
Q92974	ARHGEF2	Rho guanine nucleotide exchange factor 2 OS=Homo sapiens OX=9606 GN=ARHGEF2 PE=1 SV=4	1	2	2	2	986	111.5	7.27	29
P62979	RPS27A	Ubiquitin-ribosomal protein eS31 fusion protein OS=Homo sapiens OX=9606 GN=RPS27A PE=1 SV=2	22	3	7	3	156	18	9.64	115
Q93074	MED12	Mediator of RNA polymerase II transcription subunit 12 OS=Homo sapiens OX=9606 GN=MED12 PE=1 SV=4	2	5	5	5	2177	242.9	7.05	116
P04264	KRT1	Keratin, type II cytoskeletal 1 OS=Homo sapiens OX=9606 GN=KRT1 PE=1 SV=6	47	35	93	28	644	66	8.12	2272
P36578	RPL4	Large ribosomal subunit protein uL4 OS=Homo sapiens OX=9606 GN=RPL4 PE=1 SV=5	27	11	15	11	427	47.7	11.06	326
P17987	TCP1	T-complex protein 1 subunit alpha OS=Homo sapiens OX=9606 GN=TCP1 PE=1 SV=1	12	6	7	6	556	60.3	6.11	163
O43427	FIBP	Acidic fibroblast growth factor intracellular-binding protein OS=Homo sapiens OX=9606 GN=FIBP PE=1 SV=3	4	1	1	1	364	41.9	6.48	24
P54886	ALDH18A1	Delta-1-pyrroline-5-carboxylate synthase OS=Homo sapiens OX=9606 GN=ALDH18A1 PE=1 SV=2	3	2	2	2	795	87.2	7.12	24
P35249	RFC4	Replication factor C subunit 4 OS=Homo sapiens OX=9606 GN=RFC4 PE=1 SV=2	5	2	2	2	363	39.7	8.02	0
Q9UBQ5	EIF3K	Eukaryotic translation initiation factor 3 subunit K OS=Homo sapiens OX=9606 GN=EIF3K PE=1 SV=1	15	3	3	3	218	25	4.93	55
Q86SK9	SCD5	Stearoyl-CoA desaturase 5 OS=Homo sapiens OX=9606 GN=SCD5 PE=1 SV=2	4	1	1	1	330	37.6	9.61	30
Q5BKZ1	ZNF326	DBIRD complex subunit ZNF326 OS=Homo sapiens OX=9606 GN=ZNF326 PE=1 SV=2	6	3	3	3	582	65.6	5.15	60
Q9UPQ0	LIMCH1	LIM and calponin homology domains-containing protein 1 OS=Homo sapiens OX=9606 GN=LIMCH1 PE=1 SV=4	9	9	9	9	1083	121.8	6.47	108
Q86UE4	MTDH	Protein LYRIC OS=Homo sapiens OX=9606 GN=MTDH PE=1 SV=2	2	1	1	1	582	63.8	9.32	71
P62269	RPS18	Small ribosomal subunit protein uS13 OS=Homo sapiens OX=9606 GN=RPS18 PE=1 SV=3	49	11	13	11	152	17.7	10.99	282
P49757	NUMB	Protein numb homolog OS=Homo sapiens OX=9606 GN=NUMB PE=1 SV=2	10	6	6	6	651	70.8	8.51	74
Q9UK59	DBR1	Lariat debranching enzyme OS=Homo sapiens OX=9606 GN=DBR1 PE=1 SV=2	2	1	1	1	544	61.5	5.47	16
P16401	H1-5	Histone H1.5 OS=Homo sapiens OX=9606 GN=H1-5 PE=1 SV=3	10	2	2	2	226	22.6	10.92	50
Q9Y4W6	AFG3L2	AFG3-like protein 2 OS=Homo sapiens OX=9606 GN=AFG3L2 PE=1 SV=2	6	5	5	5	797	88.5	8.66	66
P21291	CSRP1	Cysteine and glycine-rich protein 1 OS=Homo sapiens OX=9606 GN=CSRP1 PE=1 SV=3	58	7	8	7	193	20.6	8.57	288
Q9H788	SH2D4A	SH2 domain-containing protein 4A OS=Homo sapiens OX=9606 GN=SH2D4A PE=1 SV=1	3	1	1	1	454	52.7	8.06	20
Q9Y2R5	MRPS17	Small ribosomal subunit protein uS17m OS=Homo sapiens OX=9606 GN=MRPS17 PE=1 SV=1	7	1	1	1	130	14.5	9.85	40
Q9ULC4	MCTS1	Malignant T-cell-amplified sequence 1 OS=Homo sapiens OX=9606 GN=MCTS1 PE=1 SV=1	5	1	1	1	181	20.5	8.82	14
Q9NTJ3	SMC4	Structural maintenance of chromosomes protein 4 OS=Homo sapiens OX=9606 GN=SMC4 PE=1 SV=2	5	6	6	6	1288	147.1	6.79	104
Q8WXF1	PSPC1	Paraspeckle component 1 OS=Homo sapiens OX=9606 GN=PSPC1 PE=1 SV=1	24	11	15	10	523	58.7	6.67	310
P01024	C3	Complement C3 OS=Homo sapiens OX=9606 GN=C3 PE=1 SV=2	2	3	4	3	1663	187	6.4	117
Q9BZJ0	CRNKL1	Crooked neck-like protein 1 OS=Homo sapiens OX=9606 GN=CRNKL1 PE=1 SV=4	3	3	3	3	848	100.4	8	52
Q99418	CYTH2	Cytohesin-2 OS=Homo sapiens OX=9606 GN=CYTH2 PE=1 SV=2	6	2	2	1	400	46.5	5.54	44
P11413	G6PD	Glucose-6-phosphate 1-dehydrogenase OS=Homo sapiens OX=9606 GN=G6PD PE=1 SV=4	12	7	7	7	515	59.2	6.84	103
Q9BZL1	UBL5	Ubiquitin-like protein 5 OS=Homo sapiens OX=9606 GN=UBL5 PE=1 SV=1	12	1	1	1	73	8.5	8.44	50
P04259	KRT6B	Keratin, type II cytoskeletal 6B OS=Homo sapiens OX=9606 GN=KRT6B PE=1 SV=5	29	20	133	1	564	60	8	1497
O00505	KPNA3	Importin subunit alpha-4 OS=Homo sapiens OX=9606 GN=KPNA3 PE=1 SV=2	3	1	1	1	521	57.8	4.94	0
P02538	KRT6A	Keratin, type II cytoskeletal 6A OS=Homo sapiens OX=9606 GN=KRT6A PE=1 SV=3	32	22	135	2	564	60	8	1553
P49755	TMED10	Transmembrane emp24 domain-containing protein 10 OS=Homo sapiens OX=9606 GN=TMED10 PE=1 SV=2	14	3	5	3	219	25	7.44	261
Q5T749	KPRP	Keratinocyte proline-rich protein OS=Homo sapiens OX=9606 GN=KPRP PE=1 SV=1	1	1	1	1	579	64.1	8.27	20
Q96AG4	LRRC59	Leucine-rich repeat-containing protein 59 OS=Homo sapiens OX=9606 GN=LRRC59 PE=1 SV=1	18	4	4	4	307	34.9	9.57	105
Q12904	AIMP1	Aminoacyl tRNA synthase complex-interacting multifunctional protein 1 OS=Homo sapiens OX=9606 GN=AIMP1 PE=1 SV=2	15	3	3	3	312	34.3	8.43	43
Q9Y266	NUDC	Nuclear migration protein nudC OS=Homo sapiens OX=9606 GN=NUDC PE=1 SV=1	4	1	1	1	331	38.2	5.38	0
P42285	MTREX	Exosome RNA helicase MTR4 OS=Homo sapiens OX=9606 GN=MTREX PE=1 SV=3	6	5	6	5	1042	117.7	6.52	67
O95425	SVIL	Supervillin OS=Homo sapiens OX=9606 GN=SVIL PE=1 SV=2	1	2	2	2	2214	247.6	6.98	0
Q9Y6Q9	NCOA3	Nuclear receptor coactivator 3 OS=Homo sapiens OX=9606 GN=NCOA3 PE=1 SV=1	2	2	2	2	1424	155.2	7.47	0
Q15369	ELOC	Elongin-C OS=Homo sapiens OX=9606 GN=ELOC PE=1 SV=1	9	1	1	1	112	12.5	4.78	32
Q9UM00	TMCO1	Calcium load-activated calcium channel OS=Homo sapiens OX=9606 GN=TMCO1 PE=1 SV=2	6	1	1	1	239	27.1	10.26	85
P61009	SPCS3	Signal peptidase complex subunit 3 OS=Homo sapiens OX=9606 GN=SPCS3 PE=1 SV=1	5	1	1	1	180	20.3	8.62	0
P51398	DAP3	Small ribosomal subunit protein mS29 OS=Homo sapiens OX=9606 GN=DAP3 PE=1 SV=1	3	1	1	1	398	45.5	8.88	44
Q9NV56	MRGBP	MRG/MORF4L-binding protein OS=Homo sapiens OX=9606 GN=MRGBP PE=1 SV=1	7	1	1	1	204	22.4	5.83	33
O95084	PRSS23	Serine protease 23 OS=Homo sapiens OX=9606 GN=PRSS23 PE=1 SV=1	5	2	2	2	383	43	9.42	16
Q9H2U1	DHX36	ATP-dependent DNA/RNA helicase DHX36 OS=Homo sapiens OX=9606 GN=DHX36 PE=1 SV=2	14	11	12	10	1008	114.7	7.68	300
Q9NUQ6	SPATS2L	SPATS2-like protein OS=Homo sapiens OX=9606 GN=SPATS2L PE=1 SV=2	8	3	4	3	558	61.7	9.64	31
Q9NR22	PRMT8	Protein arginine N-methyltransferase 8 OS=Homo sapiens OX=9606 GN=PRMT8 PE=1 SV=2	3	1	1	1	394	45.3	6.93	58
P61326	MAGOH	Protein mago nashi homolog OS=Homo sapiens OX=9606 GN=MAGOH PE=1 SV=1	31	3	3	3	146	17.2	6.11	62
Q9UHA3	RSL24D1	Probable ribosome biogenesis protein RLP24 OS=Homo sapiens OX=9606 GN=RSL24D1 PE=1 SV=1	7	1	1	1	163	19.6	9.98	0
Q03111	MLLT1	Protein ENL OS=Homo sapiens OX=9606 GN=MLLT1 PE=1 SV=2	2	1	1	1	559	62	8.59	36
P49458	SRP9	Signal recognition particle 9 kDa protein OS=Homo sapiens OX=9606 GN=SRP9 PE=1 SV=2	22	2	2	2	86	10.1	7.97	30
O60563	CCNT1	Cyclin-T1 OS=Homo sapiens OX=9606 GN=CCNT1 PE=1 SV=1	19	12	16	12	726	80.6	8.78	334
Q96GQ7	DDX27	Probable ATP-dependent RNA helicase DDX27 OS=Homo sapiens OX=9606 GN=DDX27 PE=1 SV=2	17	13	20	13	796	89.8	9.28	393
P62753	RPS6	Small ribosomal subunit protein eS6 OS=Homo sapiens OX=9606 GN=RPS6 PE=1 SV=1	17	5	9	5	249	28.7	10.84	230
A5YKK6	CNOT1	CCR4-NOT transcription complex subunit 1 OS=Homo sapiens OX=9606 GN=CNOT1 PE=1 SV=2	3	7	7	7	2376	266.8	7.11	37
Q9H6H4	REEP4	Receptor expression-enhancing protein 4 OS=Homo sapiens OX=9606 GN=REEP4 PE=1 SV=1	9	1	1	1	257	29.4	9.73	0
O75533	SF3B1	Splicing factor 3B subunit 1 OS=Homo sapiens OX=9606 GN=SF3B1 PE=1 SV=3	17	17	25	17	1304	145.7	7.09	526
O43324	EEF1E1	Eukaryotic translation elongation factor 1 epsilon-1 OS=Homo sapiens OX=9606 GN=EEF1E1 PE=1 SV=1	11	2	2	2	174	19.8	8.54	14
P62699	YPEL5	Protein yippee-like 5 OS=Homo sapiens OX=9606 GN=YPEL5 PE=1 SV=1	8	1	1	1	121	13.8	7.31	33
Q9NPF5	DMAP1	DNA methyltransferase 1-associated protein 1 OS=Homo sapiens OX=9606 GN=DMAP1 PE=1 SV=1	4	2	2	2	467	53	9.5	38
P15104	GLUL	Glutamine synthetase OS=Homo sapiens OX=9606 GN=GLUL PE=1 SV=4	5	1	1	1	373	42	6.89	45
P30041	PRDX6	Peroxiredoxin-6 OS=Homo sapiens OX=9606 GN=PRDX6 PE=1 SV=3	4	1	1	1	224	25	6.38	42
Q15149	PLEC	Plectin OS=Homo sapiens OX=9606 GN=PLEC PE=1 SV=3	33	145	184	144	4684	531.5	5.96	4187
Q63ZY3	KANK2	KN motif and ankyrin repeat domain-containing protein 2 OS=Homo sapiens OX=9606 GN=KANK2 PE=1 SV=1	1	1	1	1	851	91.1	5.63	27
L0R819	ASDURF	ASNSD1 upstream open reading frame protein OS=Homo sapiens OX=9606 GN=ASDURF PE=1 SV=1	11	1	1	1	96	11.2	8.88	0
Q70UQ0	IKBIP	Inhibitor of nuclear factor kappa-B kinase-interacting protein OS=Homo sapiens OX=9606 GN=IKBIP PE=1 SV=1	4	2	2	2	350	39.3	9.17	49
Q9NX05	FAM120C	Constitutive coactivator of PPAR-gamma-like protein 2 OS=Homo sapiens OX=9606 GN=FAM120C PE=1 SV=4	4	4	4	3	1096	120.5	9.03	22
P0C7T5	ATXN1L	Ataxin-1-like OS=Homo sapiens OX=9606 GN=ATXN1L PE=1 SV=1	2	1	1	1	689	73.3	6.6	27
Q9H7E2	TDRD3	Tudor domain-containing protein 3 OS=Homo sapiens OX=9606 GN=TDRD3 PE=1 SV=1	7	3	3	3	651	73.1	9.23	52
P19447	ERCC3	General transcription and DNA repair factor IIH helicase subunit XPB OS=Homo sapiens OX=9606 GN=ERCC3 PE=1 SV=1	1	1	1	1	782	89.2	7.23	32
Q9H501	ESF1	ESF1 homolog OS=Homo sapiens OX=9606 GN=ESF1 PE=1 SV=1	1	1	1	1	851	98.7	5.11	14
Q16637	SMN1	Survival motor neuron protein OS=Homo sapiens OX=9606 GN=SMN1 PE=1 SV=1	3	1	1	1	294	31.8	6.55	15
Q9Y2P8	RCL1	RNA 3'-terminal phosphate cyclase-like protein OS=Homo sapiens OX=9606 GN=RCL1 PE=1 SV=3	4	1	1	1	373	40.8	9.26	0
Q8IY37	DHX37	Probable ATP-dependent RNA helicase DHX37 OS=Homo sapiens OX=9606 GN=DHX37 PE=1 SV=1	5	4	4	4	1157	129.5	8.1	88
Q8TDN6	BRIX1	Ribosome biogenesis protein BRX1 homolog OS=Homo sapiens OX=9606 GN=BRIX1 PE=1 SV=2	4	1	1	1	353	41.4	9.92	21
Q9Y639	NPTN	Neuroplastin OS=Homo sapiens OX=9606 GN=NPTN PE=1 SV=2	3	1	1	1	398	44.4	7.99	63
P09234	SNRPC	U1 small nuclear ribonucleoprotein C OS=Homo sapiens OX=9606 GN=SNRPC PE=1 SV=1	13	2	2	2	159	17.4	9.67	80
O75351	VPS4B	Vacuolar protein sorting-associated protein 4B OS=Homo sapiens OX=9606 GN=VPS4B PE=1 SV=2	2	1	1	1	444	49.3	7.23	22
Q14697	GANAB	Neutral alpha-glucosidase AB OS=Homo sapiens OX=9606 GN=GANAB PE=1 SV=3	1	1	1	1	944	106.8	6.14	0
Q9H7L9	SUDS3	Sin3 histone deacetylase corepressor complex component SDS3 OS=Homo sapiens OX=9606 GN=SUDS3 PE=1 SV=2	16	4	4	4	328	38.1	5.66	91
Q9BUP3	HTATIP2	Oxidoreductase HTATIP2 OS=Homo sapiens OX=9606 GN=HTATIP2 PE=1 SV=2	5	1	1	1	242	27	8.38	16
Q8TER5	ARHGEF40	Rho guanine nucleotide exchange factor 40 OS=Homo sapiens OX=9606 GN=ARHGEF40 PE=1 SV=3	1	1	1	1	1519	164.6	6.15	0
Q8N9Q2	SREK1IP1	Protein SREK1IP1 OS=Homo sapiens OX=9606 GN=SREK1IP1 PE=1 SV=1	8	1	2	1	155	18.2	9.85	42
P28066	PSMA5	Proteasome subunit alpha type-5 OS=Homo sapiens OX=9606 GN=PSMA5 PE=1 SV=3	13	2	2	2	241	26.4	4.79	73
Q6VY07	PACS1	Phosphofurin acidic cluster sorting protein 1 OS=Homo sapiens OX=9606 GN=PACS1 PE=1 SV=2	1	1	1	1	963	104.8	7.74	31
O95298	NDUFC2	NADH dehydrogenase [ubiquinone] 1 subunit C2 OS=Homo sapiens OX=9606 GN=NDUFC2 PE=1 SV=1	10	1	1	1	119	14.2	8.98	32
Q53GQ0	HSD17B12	Very-long-chain 3-oxoacyl-CoA reductase OS=Homo sapiens OX=9606 GN=HSD17B12 PE=1 SV=2	4	1	1	1	312	34.3	9.32	57
Q96I24	FUBP3	Far upstream element-binding protein 3 OS=Homo sapiens OX=9606 GN=FUBP3 PE=1 SV=2	27	13	22	12	572	61.6	8.38	526
Q9NWU2	GID8	Glucose-induced degradation protein 8 homolog OS=Homo sapiens OX=9606 GN=GID8 PE=1 SV=1	15	2	2	2	228	26.7	4.97	92
Q9NRA8	EIF4ENIF1	Eukaryotic translation initiation factor 4E transporter OS=Homo sapiens OX=9606 GN=EIF4ENIF1 PE=1 SV=2	1	1	1	1	985	108.1	8.32	75
Q8IYS1	PM20D2	Xaa-Arg dipeptidase OS=Homo sapiens OX=9606 GN=PM20D2 PE=1 SV=2	19	7	11	7	436	47.7	5.85	231
Q9HCE1	MOV10	Helicase MOV-10 OS=Homo sapiens OX=9606 GN=MOV10 PE=1 SV=2	12	11	14	11	1003	113.6	8.82	281
P54652	HSPA2	Heat shock-related 70 kDa protein 2 OS=Homo sapiens OX=9606 GN=HSPA2 PE=1 SV=1	14	7	7	3	639	70	5.74	167
O75170	PPP6R2	Serine/threonine-protein phosphatase 6 regulatory subunit 2 OS=Homo sapiens OX=9606 GN=PPP6R2 PE=1 SV=2	1	1	1	1	966	104.9	4.87	24
O60306	AQR	RNA helicase aquarius OS=Homo sapiens OX=9606 GN=AQR PE=1 SV=4	1	1	1	1	1485	171.2	6.37	26
Q96N67	DOCK7	Dedicator of cytokinesis protein 7 OS=Homo sapiens OX=9606 GN=DOCK7 PE=1 SV=4	5	7	7	7	2140	242.4	6.8	162
Q76M96	CCDC80	Coiled-coil domain-containing protein 80 OS=Homo sapiens OX=9606 GN=CCDC80 PE=1 SV=1	3	3	3	3	950	108.1	9.72	119
P20700	LMNB1	Lamin-B1 OS=Homo sapiens OX=9606 GN=LMNB1 PE=1 SV=2	4	2	2	1	586	66.4	5.16	51
O14579	COPE	Coatomer subunit epsilon OS=Homo sapiens OX=9606 GN=COPE PE=1 SV=3	11	2	4	2	308	34.5	5.12	144
Q96DR8	MUCL1	Mucin-like protein 1 OS=Homo sapiens OX=9606 GN=MUCL1 PE=1 SV=1	8	1	1	1	90	9	4.64	26
P62136	PPP1CA	Serine/threonine-protein phosphatase PP1-alpha catalytic subunit OS=Homo sapiens OX=9606 GN=PPP1CA PE=1 SV=1	12	3	3	1	330	37.5	6.33	121
Q9HC21	SLC25A19	Mitochondrial thiamine pyrophosphate carrier OS=Homo sapiens OX=9606 GN=SLC25A19 PE=1 SV=1	3	1	1	1	320	35.5	9.55	0
P51571	SSR4	Translocon-associated protein subunit delta OS=Homo sapiens OX=9606 GN=SSR4 PE=1 SV=1	6	1	1	1	173	19	6.15	0
P62841	RPS15	Small ribosomal subunit protein uS19 OS=Homo sapiens OX=9606 GN=RPS15 PE=1 SV=2	22	3	5	3	145	17	10.39	197
O43819	SCO2	Protein SCO2 homolog, mitochondrial OS=Homo sapiens OX=9606 GN=SCO2 PE=1 SV=3	3	1	1	1	266	29.8	8.85	0
Q96FQ6	S100A16	Protein S100-A16 OS=Homo sapiens OX=9606 GN=S100A16 PE=1 SV=1	12	1	1	1	103	11.8	6.79	0
A0A8I5KQE6	RPSA2	Small ribosomal subunit protein uS2B OS=Homo sapiens OX=9606 GN=RPSA2 PE=3 SV=1	4	1	1	1	295	32.9	4.87	0
Q9Y678	COPG1	Coatomer subunit gamma-1 OS=Homo sapiens OX=9606 GN=COPG1 PE=1 SV=1	9	6	7	5	874	97.7	5.47	144
O14950	MYL12B	Myosin regulatory light chain 12B OS=Homo sapiens OX=9606 GN=MYL12B PE=1 SV=2	62	8	14	8	172	19.8	4.84	474
P61769	B2M	Beta-2-microglobulin OS=Homo sapiens OX=9606 GN=B2M PE=1 SV=1	8	1	1	1	119	13.7	6.52	0
Q8IXI1	RHOT2	Mitochondrial Rho GTPase 2 OS=Homo sapiens OX=9606 GN=RHOT2 PE=1 SV=2	1	1	1	1	618	68.1	5.86	40
P62829	RPL23	Large ribosomal subunit protein uL14 OS=Homo sapiens OX=9606 GN=RPL23 PE=1 SV=1	24	3	6	3	140	14.9	10.51	57
Q14197	MRPL58	Large ribosomal subunit protein mL62 OS=Homo sapiens OX=9606 GN=MRPL58 PE=1 SV=1	3	1	1	1	206	23.6	10.07	0
Q15311	RALBP1	RalA-binding protein 1 OS=Homo sapiens OX=9606 GN=RALBP1 PE=1 SV=3	2	1	1	1	655	76	5.88	37
Q99985	SEMA3C	Semaphorin-3C OS=Homo sapiens OX=9606 GN=SEMA3C PE=2 SV=2	1	1	1	1	751	85.2	8.69	34
O75380	NDUFS6	NADH dehydrogenase [ubiquinone] iron-sulfur protein 6, mitochondrial OS=Homo sapiens OX=9606 GN=NDUFS6 PE=1 SV=1	11	1	2	1	124	13.7	8.28	54
Q15024	EXOSC7	Exosome complex component RRP42 OS=Homo sapiens OX=9606 GN=EXOSC7 PE=1 SV=3	4	1	1	1	291	31.8	5.19	0
Q9Y3I0	RTCB	RNA-splicing ligase RtcB homolog OS=Homo sapiens OX=9606 GN=RTCB PE=1 SV=1	40	17	29	17	505	55.2	7.23	832
P07711	CTSL	Procathepsin L OS=Homo sapiens OX=9606 GN=CTSL PE=1 SV=2	4	1	1	1	333	37.5	5.45	47
Q9P2J5	LARS1	Leucine--tRNA ligase, cytoplasmic OS=Homo sapiens OX=9606 GN=LARS1 PE=1 SV=2	1	1	1	1	1176	134.4	7.3	29
O00232	PSMD12	26S proteasome non-ATPase regulatory subunit 12 OS=Homo sapiens OX=9606 GN=PSMD12 PE=1 SV=3	2	1	1	1	456	52.9	7.65	0
P04844	RPN2	Dolichyl-diphosphooligosaccharide--protein glycosyltransferase subunit 2 OS=Homo sapiens OX=9606 GN=RPN2 PE=1 SV=3	9	4	5	4	631	69.2	5.69	110
Q6P1J9	CDC73	Parafibromin OS=Homo sapiens OX=9606 GN=CDC73 PE=1 SV=1	1	1	1	1	531	60.5	9.61	0
P23258	TUBG1	Tubulin gamma-1 chain OS=Homo sapiens OX=9606 GN=TUBG1 PE=1 SV=2	5	2	2	2	451	51.1	6.14	24
Q9Y295	DRG1	Developmentally-regulated GTP-binding protein 1 OS=Homo sapiens OX=9606 GN=DRG1 PE=1 SV=1	3	1	1	1	367	40.5	8.9	0
Q14677	CLINT1	Clathrin interactor 1 OS=Homo sapiens OX=9606 GN=CLINT1 PE=1 SV=1	22	12	18	12	625	68.2	6.42	494
Q8NB90	AFG2A	ATPase family gene 2 protein homolog A OS=Homo sapiens OX=9606 GN=AFG2A PE=1 SV=3	1	1	1	1	893	97.8	5.66	17
P07237	P4HB	Protein disulfide-isomerase OS=Homo sapiens OX=9606 GN=P4HB PE=1 SV=3	2	1	1	1	508	57.1	4.87	44
P14373	TRIM27	Zinc finger protein RFP OS=Homo sapiens OX=9606 GN=TRIM27 PE=1 SV=1	3	1	1	1	513	58.5	6.21	28
Q9NWT8	AURKAIP1	Small ribosomal subunit protein mS38 OS=Homo sapiens OX=9606 GN=AURKAIP1 PE=1 SV=1	5	1	1	1	199	22.3	10.76	0
P49959	MRE11	Double-strand break repair protein MRE11 OS=Homo sapiens OX=9606 GN=MRE11 PE=1 SV=3	1	1	1	1	708	80.5	5.9	35
Q9Y3C1	NOP16	Nucleolar protein 16 OS=Homo sapiens OX=9606 GN=NOP16 PE=1 SV=2	14	2	2	2	178	21.2	9.94	67
Q96RN5	MED15	Mediator of RNA polymerase II transcription subunit 15 OS=Homo sapiens OX=9606 GN=MED15 PE=1 SV=2	2	1	1	1	788	86.7	9.42	0
Q99623	PHB2	Prohibitin-2 OS=Homo sapiens OX=9606 GN=PHB2 PE=1 SV=2	15	4	5	4	299	33.3	9.83	176
Q9UHV9	PFDN2	Prefoldin subunit 2 OS=Homo sapiens OX=9606 GN=PFDN2 PE=1 SV=1	17	2	2	2	154	16.6	6.58	52
P49902	NT5C2	Cytosolic purine 5'-nucleotidase OS=Homo sapiens OX=9606 GN=NT5C2 PE=1 SV=1	3	2	2	2	561	64.9	6.14	0
Q9Y5X2	SNX8	Sorting nexin-8 OS=Homo sapiens OX=9606 GN=SNX8 PE=1 SV=1	2	1	1	1	465	52.5	7.39	18
A6NK53	ZNF233	Zinc finger protein 233 OS=Homo sapiens OX=9606 GN=ZNF233 PE=2 SV=3	4	2	2	1	670	76.8	8.25	39
P36952	SERPINB5	Serpin B5 OS=Homo sapiens OX=9606 GN=SERPINB5 PE=1 SV=2	4	1	1	1	375	42.1	6.05	0
Q8NEY8	PPHLN1	Periphilin-1 OS=Homo sapiens OX=9606 GN=PPHLN1 PE=1 SV=2	10	5	5	5	458	52.7	9.11	43
O00291	HIP1	Huntingtin-interacting protein 1 OS=Homo sapiens OX=9606 GN=HIP1 PE=1 SV=5	9	10	13	10	1037	116.1	5.3	159
O60488	ACSL4	Long-chain-fatty-acid--CoA ligase 4 OS=Homo sapiens OX=9606 GN=ACSL4 PE=1 SV=2	1	1	1	1	711	79.1	8.38	0
Q8TCU4	ALMS1	Centrosome-associated protein ALMS1 OS=Homo sapiens OX=9606 GN=ALMS1 PE=1 SV=4	1	4	4	4	4168	460.8	6.28	21
Q9NSE4	IARS2	Isoleucine--tRNA ligase, mitochondrial OS=Homo sapiens OX=9606 GN=IARS2 PE=1 SV=2	2	2	2	2	1012	113.7	7.2	36
Q9H0J9	PARP12	Protein mono-ADP-ribosyltransferase PARP12 OS=Homo sapiens OX=9606 GN=PARP12 PE=1 SV=1	4	2	2	2	701	79	8.51	50
P45880	VDAC2	Voltage-dependent anion-selective channel protein 2 OS=Homo sapiens OX=9606 GN=VDAC2 PE=1 SV=2	17	4	4	4	294	31.5	7.56	88
Q13547	HDAC1	Histone deacetylase 1 OS=Homo sapiens OX=9606 GN=HDAC1 PE=1 SV=1	16	5	8	3	482	55.1	5.48	226
Q8TDD1	DDX54	ATP-dependent RNA helicase DDX54 OS=Homo sapiens OX=9606 GN=DDX54 PE=1 SV=2	1	1	1	1	881	98.5	10.02	81
P56134	ATP5MF	ATP synthase subunit f, mitochondrial OS=Homo sapiens OX=9606 GN=ATP5MF PE=1 SV=3	12	1	2	1	94	10.9	9.67	103
O95573	ACSL3	Fatty acid CoA ligase Acsl3 OS=Homo sapiens OX=9606 GN=ACSL3 PE=1 SV=3	7	5	6	5	720	80.4	8.38	70
Q9BZL6	PRKD2	Serine/threonine-protein kinase D2 OS=Homo sapiens OX=9606 GN=PRKD2 PE=1 SV=3	3	2	2	2	878	96.7	6.84	28
O95202	LETM1	Mitochondrial proton/calcium exchanger protein OS=Homo sapiens OX=9606 GN=LETM1 PE=1 SV=1	2	1	1	1	739	83.3	6.7	18
Q8NC51	SERBP1	SERPINE1 mRNA-binding protein 1 OS=Homo sapiens OX=9606 GN=SERBP1 PE=1 SV=2	36	12	20	12	408	44.9	8.65	352
Q15599	NHERF2	Na(+)/H(+) exchange regulatory cofactor NHE-RF2 OS=Homo sapiens OX=9606 GN=NHERF2 PE=1 SV=2	4	1	1	1	337	37.4	7.93	0
Q14204	DYNC1H1	Cytoplasmic dynein 1 heavy chain 1 OS=Homo sapiens OX=9606 GN=DYNC1H1 PE=1 SV=5	2	7	7	7	4646	532.1	6.4	58
Q6KB66	KRT80	Keratin, type II cytoskeletal 80 OS=Homo sapiens OX=9606 GN=KRT80 PE=1 SV=2	10	5	8	4	452	50.5	5.67	147
Q4G0J3	LARP7	La-related protein 7 OS=Homo sapiens OX=9606 GN=LARP7 PE=1 SV=1	16	8	10	8	582	66.9	9.55	219
Q92925	SMARCD2	SWI/SNF-related matrix-associated actin-dependent regulator of chromatin subfamily D member 2 OS=Homo sapiens OX=9606 GN=SMARCD2 PE=1 SV=3	12	6	6	5	531	58.9	9.64	69
Q10570	CPSF1	Cleavage and polyadenylation specificity factor subunit 1 OS=Homo sapiens OX=9606 GN=CPSF1 PE=1 SV=2	3	5	6	5	1443	160.8	6.4	80
P40926	MDH2	Malate dehydrogenase, mitochondrial OS=Homo sapiens OX=9606 GN=MDH2 PE=1 SV=3	2	1	1	1	338	35.5	8.68	0
Q13045	FLII	Protein flightless-1 homolog OS=Homo sapiens OX=9606 GN=FLII PE=1 SV=2	1	2	2	2	1269	144.7	6.05	30
Q5JSZ5	PRRC2B	Protein PRRC2B OS=Homo sapiens OX=9606 GN=PRRC2B PE=1 SV=2	17	25	28	23	2229	242.8	8.34	638
Q15014	MORF4L2	Mortality factor 4-like protein 2 OS=Homo sapiens OX=9606 GN=MORF4L2 PE=1 SV=1	7	2	2	2	288	32.3	9.72	41
O60828	PQBP1	Polyglutamine-binding protein 1 OS=Homo sapiens OX=9606 GN=PQBP1 PE=1 SV=1	5	1	1	1	265	30.5	6.33	29
P05141	SLC25A5	ADP/ATP translocase 2 OS=Homo sapiens OX=9606 GN=SLC25A5 PE=1 SV=7	30	9	13	4	298	32.8	9.69	201
Q9BUQ8	DDX23	Probable ATP-dependent RNA helicase DDX23 OS=Homo sapiens OX=9606 GN=DDX23 PE=1 SV=3	6	5	5	5	820	95.5	9.55	84
Q86W42	THOC6	THO complex subunit 6 homolog OS=Homo sapiens OX=9606 GN=THOC6 PE=1 SV=1	3	1	2	1	341	37.5	7.43	77
P08238	HSP90AB1	Heat shock protein HSP 90-beta OS=Homo sapiens OX=9606 GN=HSP90AB1 PE=1 SV=4	14	8	9	3	724	83.2	5.03	220
P29558	RBMS1	RNA-binding motif, single-stranded-interacting protein 1 OS=Homo sapiens OX=9606 GN=RBMS1 PE=1 SV=3	4	1	1	1	406	44.5	8.79	62
O15155	BET1	BET1 homolog OS=Homo sapiens OX=9606 GN=BET1 PE=1 SV=1	9	1	1	1	118	13.3	9.06	0
P0DOX2		Immunoglobulin alpha-2 heavy chain OS=Homo sapiens OX=9606 PE=1 SV=2	7	3	3	1	455	48.9	6.67	104
Q9Y5J1	UTP18	U3 small nucleolar RNA-associated protein 18 homolog OS=Homo sapiens OX=9606 GN=UTP18 PE=1 SV=3	2	1	1	1	556	62	8.76	0
P19532	TFE3	Transcription factor E3 OS=Homo sapiens OX=9606 GN=TFE3 PE=1 SV=4	1	1	2	1	575	61.5	5.58	0
Q96A65	EXOC4	Exocyst complex component 4 OS=Homo sapiens OX=9606 GN=EXOC4 PE=1 SV=1	1	1	1	1	974	110.4	6.49	0
P29401	TKT	Transketolase OS=Homo sapiens OX=9606 GN=TKT PE=1 SV=3	4	2	2	2	623	67.8	7.66	52
P35244	RPA3	Replication protein A 14 kDa subunit OS=Homo sapiens OX=9606 GN=RPA3 PE=1 SV=1	20	2	3	2	121	13.6	5.08	37
Q9UKK3	PARP4	Protein mono-ADP-ribosyltransferase PARP4 OS=Homo sapiens OX=9606 GN=PARP4 PE=1 SV=3	2	2	2	2	1724	192.5	5.66	50
P48201	ATP5MC3	ATP synthase F(0) complex subunit C3, mitochondrial OS=Homo sapiens OX=9606 GN=ATP5MC3 PE=1 SV=1	5	1	1	1	142	14.7	9.45	0
Q9UMS4	PRPF19	Pre-mRNA-processing factor 19 OS=Homo sapiens OX=9606 GN=PRPF19 PE=1 SV=1	24	9	12	9	504	55.1	6.61	366
P13489	RNH1	Ribonuclease inhibitor OS=Homo sapiens OX=9606 GN=RNH1 PE=1 SV=2	3	1	1	1	461	49.9	4.82	38
Q13123	IK	Protein Red OS=Homo sapiens OX=9606 GN=IK PE=1 SV=3	9	5	6	5	557	65.6	6.64	53
P01009	SERPINA1	Alpha-1-antitrypsin OS=Homo sapiens OX=9606 GN=SERPINA1 PE=1 SV=3	2	1	1	1	418	46.7	5.59	0
Q13310	PABPC4	Polyadenylate-binding protein 4 OS=Homo sapiens OX=9606 GN=PABPC4 PE=1 SV=1	33	22	27	14	644	70.7	9.26	572
Q96A08	H2BC1	Histone H2B type 1-A OS=Homo sapiens OX=9606 GN=H2BC1 PE=1 SV=3	7	1	1	1	127	14.2	10.32	26
Q01813	PFKP	ATP-dependent 6-phosphofructokinase, platelet type OS=Homo sapiens OX=9606 GN=PFKP PE=1 SV=2	8	5	5	5	784	85.5	7.55	155
P12273	PIP	Prolactin-inducible protein OS=Homo sapiens OX=9606 GN=PIP PE=1 SV=1	5	1	1	1	146	16.6	8.05	33
Q5D862	FLG2	Filaggrin-2 OS=Homo sapiens OX=9606 GN=FLG2 PE=1 SV=1	1	1	1	1	2391	247.9	8.31	47
Q8IV63	VRK3	Inactive serine/threonine-protein kinase VRK3 OS=Homo sapiens OX=9606 GN=VRK3 PE=1 SV=2	2	1	1	1	474	52.8	9.04	0
Q9HD67	MYO10	Unconventional myosin-X OS=Homo sapiens OX=9606 GN=MYO10 PE=1 SV=3	0	1	1	1	2058	237.2	6.21	0
P46734	MAP2K3	Dual specificity mitogen-activated protein kinase kinase 3 OS=Homo sapiens OX=9606 GN=MAP2K3 PE=1 SV=2	5	2	2	2	347	39.3	7.43	31
Q9Y520	PRRC2C	Protein PRRC2C OS=Homo sapiens OX=9606 GN=PRRC2C PE=1 SV=4	10	24	27	22	2896	316.7	9.13	535
Q5RI15	COX20	Cytochrome c oxidase assembly protein COX20, mitochondrial OS=Homo sapiens OX=9606 GN=COX20 PE=1 SV=2	10	1	1	1	118	13.3	8.76	32
Q9H2D6	TRIOBP	TRIO and F-actin-binding protein OS=Homo sapiens OX=9606 GN=TRIOBP PE=1 SV=3	1	2	2	2	2365	261.2	8.48	45
Q13042	CDC16	Cell division cycle protein 16 homolog OS=Homo sapiens OX=9606 GN=CDC16 PE=1 SV=2	2	1	1	1	620	71.6	5.85	0
Q93009	USP7	Ubiquitin carboxyl-terminal hydrolase 7 OS=Homo sapiens OX=9606 GN=USP7 PE=1 SV=2	2	2	2	2	1102	128.2	5.55	27
Q9ULW0	TPX2	Targeting protein for Xklp2 OS=Homo sapiens OX=9606 GN=TPX2 PE=1 SV=2	1	1	1	1	747	85.6	9.23	0
P20908	COL5A1	Collagen alpha-1(V) chain OS=Homo sapiens OX=9606 GN=COL5A1 PE=1 SV=3	2	3	3	3	1838	183.4	5.06	45
Q96QC0	PPP1R10	Serine/threonine-protein phosphatase 1 regulatory subunit 10 OS=Homo sapiens OX=9606 GN=PPP1R10 PE=1 SV=1	1	1	1	1	940	99	9.17	0
P42345	MTOR	Serine/threonine-protein kinase mTOR OS=Homo sapiens OX=9606 GN=MTOR PE=1 SV=1	0	1	1	1	2549	288.7	7.17	0
O95299	NDUFA10	NADH dehydrogenase [ubiquinone] 1 alpha subcomplex subunit 10, mitochondrial OS=Homo sapiens OX=9606 GN=NDUFA10 PE=1 SV=1	6	3	3	3	355	40.7	8.48	71
P21980	TGM2	Protein-glutamine gamma-glutamyltransferase 2 OS=Homo sapiens OX=9606 GN=TGM2 PE=1 SV=2	11	7	7	7	687	77.3	5.22	75
Q9ULV4	CORO1C	Coronin-1C OS=Homo sapiens OX=9606 GN=CORO1C PE=1 SV=1	4	2	2	2	474	53.2	7.08	51
Q9BUJ2	HNRNPUL1	Heterogeneous nuclear ribonucleoprotein U-like protein 1 OS=Homo sapiens OX=9606 GN=HNRNPUL1 PE=1 SV=2	18	15	23	15	856	95.7	6.92	307
P61160	ACTR2	Actin-related protein 2 OS=Homo sapiens OX=9606 GN=ACTR2 PE=1 SV=1	8	3	3	3	394	44.7	6.74	50
Q13263	TRIM28	Transcription intermediary factor 1-beta OS=Homo sapiens OX=9606 GN=TRIM28 PE=1 SV=5	9	7	8	7	835	88.5	5.77	93
Q02413	DSG1	Desmoglein-1 OS=Homo sapiens OX=9606 GN=DSG1 PE=1 SV=2	9	7	9	7	1049	113.7	5.03	337
Q9UKX7	NUP50	Nuclear pore complex protein Nup50 OS=Homo sapiens OX=9606 GN=NUP50 PE=1 SV=2	3	1	1	1	468	50.1	7.06	0
P84098	RPL19	Large ribosomal subunit protein eL19 OS=Homo sapiens OX=9606 GN=RPL19 PE=1 SV=1	13	3	5	3	196	23.5	11.47	160
P31153	MAT2A	S-adenosylmethionine synthase isoform type-2 OS=Homo sapiens OX=9606 GN=MAT2A PE=1 SV=1	4	1	2	1	395	43.6	6.48	0
P60228	EIF3E	Eukaryotic translation initiation factor 3 subunit E OS=Homo sapiens OX=9606 GN=EIF3E PE=1 SV=1	23	9	12	9	445	52.2	6.04	217
Q9NP81	SARS2	Serine--tRNA ligase, mitochondrial OS=Homo sapiens OX=9606 GN=SARS2 PE=1 SV=1	5	2	2	2	518	58.2	8.13	79
P61224	RAP1B	Ras-related protein Rap-1b OS=Homo sapiens OX=9606 GN=RAP1B PE=1 SV=1	11	2	2	2	184	20.8	5.78	36
Q6P2C8	MED27	Mediator of RNA polymerase II transcription subunit 27 OS=Homo sapiens OX=9606 GN=MED27 PE=1 SV=1	12	3	3	3	311	35.4	9.31	58
Q14011	CIRBP	Cold-inducible RNA-binding protein OS=Homo sapiens OX=9606 GN=CIRBP PE=1 SV=1	21	3	3	3	172	18.6	9.51	138
Q7Z478	DHX29	ATP-dependent RNA helicase DHX29 OS=Homo sapiens OX=9606 GN=DHX29 PE=1 SV=2	1	1	1	1	1369	155.1	8.09	23
Q96MX6	DNAAF10	Dynein axonemal assembly factor 10 OS=Homo sapiens OX=9606 GN=DNAAF10 PE=1 SV=1	4	1	1	1	357	39.7	8.09	0
Q14147	DHX34	Probable ATP-dependent RNA helicase DHX34 OS=Homo sapiens OX=9606 GN=DHX34 PE=1 SV=2	21	18	19	18	1143	128	7.56	466
P05783	KRT18	Keratin, type I cytoskeletal 18 OS=Homo sapiens OX=9606 GN=KRT18 PE=1 SV=2	70	36	347	34	430	48	5.45	8482
Q96QD9	FYTTD1	UAP56-interacting factor OS=Homo sapiens OX=9606 GN=FYTTD1 PE=1 SV=3	2	1	1	1	318	35.8	11.78	0
O75146	HIP1R	Huntingtin-interacting protein 1-related protein OS=Homo sapiens OX=9606 GN=HIP1R PE=1 SV=2	32	36	46	36	1068	119.3	6.67	982
Q8WU90	ZC3H15	Zinc finger CCCH domain-containing protein 15 OS=Homo sapiens OX=9606 GN=ZC3H15 PE=1 SV=1	6	2	2	2	426	48.6	5.31	62
P62873	GNB1	Guanine nucleotide-binding protein G(I)/G(S)/G(T) subunit beta-1 OS=Homo sapiens OX=9606 GN=GNB1 PE=1 SV=3	3	1	1	1	340	37.4	6	29
Q96T37	RBM15	RNA-binding protein 15 OS=Homo sapiens OX=9606 GN=RBM15 PE=1 SV=2	9	8	9	8	977	107.1	10.08	80
Q9NSY1	BMP2K	BMP-2-inducible protein kinase OS=Homo sapiens OX=9606 GN=BMP2K PE=1 SV=2	2	2	2	2	1161	129.1	6.51	26
P57678	GEMIN4	Gem-associated protein 4 OS=Homo sapiens OX=9606 GN=GEMIN4 PE=1 SV=2	2	2	2	2	1058	120	6.04	42
Q16563	SYPL1	Synaptophysin-like protein 1 OS=Homo sapiens OX=9606 GN=SYPL1 PE=1 SV=1	4	1	1	1	259	28.5	8.43	43
P62280	RPS11	Small ribosomal subunit protein uS17 OS=Homo sapiens OX=9606 GN=RPS11 PE=1 SV=3	38	8	14	8	158	18.4	10.3	185
P01008	SERPINC1	Antithrombin-III OS=Homo sapiens OX=9606 GN=SERPINC1 PE=1 SV=1	6	3	3	3	464	52.6	6.71	25
Q17RY0	CPEB4	Cytoplasmic polyadenylation element-binding protein 4 OS=Homo sapiens OX=9606 GN=CPEB4 PE=1 SV=1	11	7	9	6	729	80.1	7.18	192
P60842	EIF4A1	Eukaryotic initiation factor 4A-I OS=Homo sapiens OX=9606 GN=EIF4A1 PE=1 SV=1	17	6	8	5	406	46.1	5.48	183
P05997	COL5A2	Collagen alpha-2(V) chain OS=Homo sapiens OX=9606 GN=COL5A2 PE=1 SV=3	1	1	1	1	1499	144.8	6.46	0
P51114	FXR1	RNA-binding protein FXR1 OS=Homo sapiens OX=9606 GN=FXR1 PE=1 SV=3	45	22	30	19	621	69.7	6.15	928
Q9Y608	LRRFIP2	Leucine-rich repeat flightless-interacting protein 2 OS=Homo sapiens OX=9606 GN=LRRFIP2 PE=1 SV=1	3	2	2	2	721	82.1	6.95	71
O60508	CDC40	Pre-mRNA-processing factor 17 OS=Homo sapiens OX=9606 GN=CDC40 PE=1 SV=1	2	1	1	1	579	65.5	7.06	31
Q7KZN9	COX15	Cytochrome c oxidase assembly protein COX15 homolog OS=Homo sapiens OX=9606 GN=COX15 PE=1 SV=1	2	1	1	1	410	46	9.82	31
Q96T21	SECISBP2	Selenocysteine insertion sequence-binding protein 2 OS=Homo sapiens OX=9606 GN=SECISBP2 PE=1 SV=2	1	1	1	1	854	95.4	8.12	0
Q14527	HLTF	Helicase-like transcription factor OS=Homo sapiens OX=9606 GN=HLTF PE=1 SV=2	3	3	4	3	1009	113.9	8.6	34
P23528	CFL1	Cofilin-1 OS=Homo sapiens OX=9606 GN=CFL1 PE=1 SV=3	13	2	2	2	166	18.5	8.09	54
Q5VWQ0	RSBN1	Lysine-specific demethylase 9 OS=Homo sapiens OX=9606 GN=RSBN1 PE=1 SV=2	9	6	6	6	802	90	8.6	125
Q4LE39	ARID4B	AT-rich interactive domain-containing protein 4B OS=Homo sapiens OX=9606 GN=ARID4B PE=1 SV=2	3	4	4	4	1312	147.7	5.12	65
Q969V6	MRTFA	Myocardin-related transcription factor A OS=Homo sapiens OX=9606 GN=MRTFA PE=1 SV=1	2	1	1	1	931	98.9	5.86	26
P15924	DSP	Desmoplakin OS=Homo sapiens OX=9606 GN=DSP PE=1 SV=3	7	21	25	21	2871	331.6	6.81	350
Q02543	RPL18A	Large ribosomal subunit protein eL20 OS=Homo sapiens OX=9606 GN=RPL18A PE=1 SV=2	22	4	4	4	176	20.7	10.71	92
P42677	RPS27	Small ribosomal subunit protein eS27 OS=Homo sapiens OX=9606 GN=RPS27 PE=1 SV=3	30	3	5	2	84	9.5	9.45	90
O43678	NDUFA2	NADH dehydrogenase [ubiquinone] 1 alpha subcomplex subunit 2 OS=Homo sapiens OX=9606 GN=NDUFA2 PE=1 SV=3	10	1	1	1	99	10.9	9.57	36
P33991	MCM4	DNA replication licensing factor MCM4 OS=Homo sapiens OX=9606 GN=MCM4 PE=1 SV=5	3	2	2	2	863	96.5	6.74	20
Q9HAN9	NMNAT1	Nicotinamide/nicotinic acid mononucleotide adenylyltransferase 1 OS=Homo sapiens OX=9606 GN=NMNAT1 PE=1 SV=1	8	2	2	2	279	31.9	8.87	36
Q14232	EIF2B1	Translation initiation factor eIF-2B subunit alpha OS=Homo sapiens OX=9606 GN=EIF2B1 PE=1 SV=1	5	1	1	1	305	33.7	7.33	0
O75947	ATP5PD	ATP synthase subunit d, mitochondrial OS=Homo sapiens OX=9606 GN=ATP5PD PE=1 SV=3	6	1	1	1	161	18.5	5.3	35
Q96HM7	PCED1B	PC-esterase domain-containing protein 1B OS=Homo sapiens OX=9606 GN=PCED1B PE=1 SV=1	4	2	2	2	432	49.7	9.52	28
O75746	SLC25A12	Electrogenic aspartate/glutamate antiporter SLC25A12, mitochondrial OS=Homo sapiens OX=9606 GN=SLC25A12 PE=1 SV=2	8	5	5	4	678	74.7	8.38	128
Q8WV24	PHLDA1	Pleckstrin homology-like domain family A member 1 OS=Homo sapiens OX=9606 GN=PHLDA1 PE=1 SV=4	2	1	1	1	401	45	9.89	51
Q14686	NCOA6	Nuclear receptor coactivator 6 OS=Homo sapiens OX=9606 GN=NCOA6 PE=1 SV=3	2	2	2	2	2063	219	9.36	26
Q9UN81	L1RE1	LINE-1 retrotransposable element ORF1 protein OS=Homo sapiens OX=9606 GN=L1RE1 PE=1 SV=1	3	1	1	1	338	40	9.51	26
Q14694	USP10	Ubiquitin carboxyl-terminal hydrolase 10 OS=Homo sapiens OX=9606 GN=USP10 PE=1 SV=2	13	9	10	9	798	87.1	5.31	102
O00268	TAF4	Transcription initiation factor TFIID subunit 4 OS=Homo sapiens OX=9606 GN=TAF4 PE=1 SV=2	6	6	7	6	1085	110	9.94	142
Q5VUA4	ZNF318	Zinc finger protein 318 OS=Homo sapiens OX=9606 GN=ZNF318 PE=1 SV=2	1	2	3	2	2279	251	7.2	42
P26038	MSN	Moesin OS=Homo sapiens OX=9606 GN=MSN PE=1 SV=3	15	9	9	4	577	67.8	6.4	156
Q92900	UPF1	Regulator of nonsense transcripts 1 OS=Homo sapiens OX=9606 GN=UPF1 PE=1 SV=2	23	21	26	21	1129	124.3	6.61	580
Q14257	RCN2	Reticulocalbin-2 OS=Homo sapiens OX=9606 GN=RCN2 PE=1 SV=1	30	8	10	8	317	36.9	4.4	274
P11441	UBL4A	Ubiquitin-like protein 4A OS=Homo sapiens OX=9606 GN=UBL4A PE=1 SV=1	17	3	3	3	157	17.8	8.66	36
Q9H2G2	SLK	STE20-like serine/threonine-protein kinase OS=Homo sapiens OX=9606 GN=SLK PE=1 SV=1	1	1	5	1	1235	142.6	5.15	107
Q99442	SEC62	Translocation protein SEC62 OS=Homo sapiens OX=9606 GN=SEC62 PE=1 SV=1	5	2	2	2	399	45.8	7.12	0
O75446	SAP30	Histone deacetylase complex subunit SAP30 OS=Homo sapiens OX=9606 GN=SAP30 PE=1 SV=1	10	2	2	2	220	23.3	9.17	41
Q92890	UFD1	Ubiquitin recognition factor in ER-associated degradation protein 1 OS=Homo sapiens OX=9606 GN=UFD1 PE=1 SV=3	6	2	3	2	307	34.5	6.7	69
Q8N2K0	ABHD12	Lysophosphatidylserine lipase ABHD12 OS=Homo sapiens OX=9606 GN=ABHD12 PE=1 SV=2	2	1	1	1	398	45.1	8.65	37
O76021	RSL1D1	Ribosomal L1 domain-containing protein 1 OS=Homo sapiens OX=9606 GN=RSL1D1 PE=1 SV=3	1	1	2	1	490	54.9	10.13	47
P40429	RPL13A	Large ribosomal subunit protein uL13 OS=Homo sapiens OX=9606 GN=RPL13A PE=1 SV=2	14	3	3	3	203	23.6	10.93	33
P00558	PGK1	Phosphoglycerate kinase 1 OS=Homo sapiens OX=9606 GN=PGK1 PE=1 SV=3	4	1	1	1	417	44.6	8.1	53
Q9UHR4	BAIAP2L1	Brain-specific angiogenesis inhibitor 1-associated protein 2-like protein 1 OS=Homo sapiens OX=9606 GN=BAIAP2L1 PE=1 SV=2	4	2	3	2	511	56.8	8.68	36
P51659	HSD17B4	Peroxisomal multifunctional enzyme type 2 OS=Homo sapiens OX=9606 GN=HSD17B4 PE=1 SV=3	9	6	6	6	736	79.6	8.84	74
P46199	MTIF2	Translation initiation factor IF-2, mitochondrial OS=Homo sapiens OX=9606 GN=MTIF2 PE=1 SV=2	1	1	1	1	727	81.3	7.15	0
Q9UQ35	SRRM2	Serine/arginine repetitive matrix protein 2 OS=Homo sapiens OX=9606 GN=SRRM2 PE=1 SV=2	2	4	4	4	2752	299.4	12.06	64
P42704	LRPPRC	Leucine-rich PPR motif-containing protein, mitochondrial OS=Homo sapiens OX=9606 GN=LRPPRC PE=1 SV=3	9	13	14	13	1394	157.8	6.13	229
P47756	CAPZB	F-actin-capping protein subunit beta OS=Homo sapiens OX=9606 GN=CAPZB PE=1 SV=5	29	8	9	8	272	30.6	6	276
P21796	VDAC1	Voltage-dependent anion-selective channel protein 1 OS=Homo sapiens OX=9606 GN=VDAC1 PE=1 SV=2	5	1	1	1	283	30.8	8.54	57
P31943	HNRNPH1	Heterogeneous nuclear ribonucleoprotein H OS=Homo sapiens OX=9606 GN=HNRNPH1 PE=1 SV=4	41	13	26	8	449	49.2	6.3	816
P50990	CCT8	T-complex protein 1 subunit theta OS=Homo sapiens OX=9606 GN=CCT8 PE=1 SV=4	2	1	1	1	548	59.6	5.6	24
P30048	PRDX3	Thioredoxin-dependent peroxide reductase, mitochondrial OS=Homo sapiens OX=9606 GN=PRDX3 PE=1 SV=3	7	2	2	2	256	27.7	7.78	14
O95782	AP2A1	AP-2 complex subunit alpha-1 OS=Homo sapiens OX=9606 GN=AP2A1 PE=1 SV=3	26	23	27	14	977	107.5	7.03	387
P62899	RPL31	Large ribosomal subunit protein eL31 OS=Homo sapiens OX=9606 GN=RPL31 PE=1 SV=1	13	2	2	2	125	14.5	10.54	47
Q9NYL9	TMOD3	Tropomodulin-3 OS=Homo sapiens OX=9606 GN=TMOD3 PE=1 SV=1	27	9	11	9	352	39.6	5.19	163
Q8TEQ6	GEMIN5	Gem-associated protein 5 OS=Homo sapiens OX=9606 GN=GEMIN5 PE=1 SV=3	5	6	6	6	1508	168.5	6.62	84
Q7L0X0	TRIL	TLR4 interactor with leucine rich repeats OS=Homo sapiens OX=9606 GN=TRIL PE=1 SV=2	1	1	1	1	811	88.7	9.6	26
Q9UGU5	HMGXB4	HMG domain-containing protein 4 OS=Homo sapiens OX=9606 GN=HMGXB4 PE=1 SV=2	7	3	3	3	601	65.7	9.32	40
Q8IY81	FTSJ3	pre-rRNA 2'-O-ribose RNA methyltransferase FTSJ3 OS=Homo sapiens OX=9606 GN=FTSJ3 PE=1 SV=2	1	1	1	1	847	96.5	8.4	0
P09874	PARP1	Poly [ADP-ribose] polymerase 1 OS=Homo sapiens OX=9606 GN=PARP1 PE=1 SV=4	11	9	10	9	1014	113	8.88	248
O95140	MFN2	Mitofusin-2 OS=Homo sapiens OX=9606 GN=MFN2 PE=1 SV=3	1	1	1	1	757	86.3	6.98	0
P48634	PRRC2A	Protein PRRC2A OS=Homo sapiens OX=9606 GN=PRRC2A PE=1 SV=3	7	10	10	8	2157	228.7	9.45	153
Q9BQQ3	GORASP1	Golgi reassembly-stacking protein 1 OS=Homo sapiens OX=9606 GN=GORASP1 PE=1 SV=3	4	2	2	2	440	46.5	4.5	30
O14980	XPO1	Exportin-1 OS=Homo sapiens OX=9606 GN=XPO1 PE=1 SV=1	1	1	1	1	1071	123.3	6.06	25
P08195	SLC3A2	Amino acid transporter heavy chain SLC3A2 OS=Homo sapiens OX=9606 GN=SLC3A2 PE=1 SV=3	7	4	4	4	630	68	5.01	86
P26447	S100A4	Protein S100-A4 OS=Homo sapiens OX=9606 GN=S100A4 PE=1 SV=1	8	1	1	1	101	11.7	6.11	0
Q05682	CALD1	Caldesmon OS=Homo sapiens OX=9606 GN=CALD1 PE=1 SV=3	3	2	2	2	793	93.2	5.66	113
P47897	QARS1	Glutamine--tRNA ligase OS=Homo sapiens OX=9606 GN=QARS1 PE=1 SV=1	10	7	7	7	775	87.7	7.15	87
Q09666	AHNAK	Neuroblast differentiation-associated protein AHNAK OS=Homo sapiens OX=9606 GN=AHNAK PE=1 SV=2	7	7	7	7	5890	628.7	6.15	72
Q15366	PCBP2	Poly(rC)-binding protein 2 OS=Homo sapiens OX=9606 GN=PCBP2 PE=1 SV=1	14	4	8	1	365	38.6	6.79	241
P25311	AZGP1	Zinc-alpha-2-glycoprotein OS=Homo sapiens OX=9606 GN=AZGP1 PE=1 SV=2	10	3	3	3	298	34.2	6.05	25
Q9HBG6	IFT122	Intraflagellar transport protein 122 homolog OS=Homo sapiens OX=9606 GN=IFT122 PE=1 SV=2	3	4	4	4	1241	141.7	6.49	60
Q9ULD2	MTUS1	Microtubule-associated tumor suppressor 1 OS=Homo sapiens OX=9606 GN=MTUS1 PE=1 SV=2	5	6	6	6	1270	141.3	7.5	85
P61927	RPL37	Large ribosomal subunit protein eL37 OS=Homo sapiens OX=9606 GN=RPL37 PE=1 SV=2	7	1	1	1	97	11.1	11.74	42
P46013	MKI67	Proliferation marker protein Ki-67 OS=Homo sapiens OX=9606 GN=MKI67 PE=1 SV=2	5	8	8	8	3256	358.5	9.45	183
Q92887	ABCC2	ATP-binding cassette sub-family C member 2 OS=Homo sapiens OX=9606 GN=ABCC2 PE=1 SV=3	2	2	2	2	1545	174.1	8.32	64
P15311	EZR	Ezrin OS=Homo sapiens OX=9606 GN=EZR PE=1 SV=4	9	6	6	1	586	69.4	6.27	77
Q6SJ96	TBPL2	TATA box-binding protein-like 2 OS=Homo sapiens OX=9606 GN=TBPL2 PE=2 SV=1	2	1	1	1	375	41.5	6.43	0
Q9Y2W1	THRAP3	Thyroid hormone receptor-associated protein 3 OS=Homo sapiens OX=9606 GN=THRAP3 PE=1 SV=2	25	22	32	21	955	108.6	10.15	643
P11142	HSPA8	Heat shock cognate 71 kDa protein OS=Homo sapiens OX=9606 GN=HSPA8 PE=1 SV=1	32	16	25	12	646	70.9	5.52	668
O75616	ERAL1	GTPase Era, mitochondrial OS=Homo sapiens OX=9606 GN=ERAL1 PE=1 SV=2	9	3	4	3	437	48.3	8.84	122
Q93008	USP9X	Probable ubiquitin carboxyl-terminal hydrolase FAF-X OS=Homo sapiens OX=9606 GN=USP9X PE=1 SV=4	0	1	1	1	2554	290.3	5.8	55
P09543	CNP	2',3'-cyclic-nucleotide 3'-phosphodiesterase OS=Homo sapiens OX=9606 GN=CNP PE=1 SV=2	17	7	7	7	421	47.5	9.07	69
Q12797	ASPH	Aspartyl/asparaginyl beta-hydroxylase OS=Homo sapiens OX=9606 GN=ASPH PE=1 SV=3	16	8	9	8	758	85.8	5.01	198
P22830	FECH	Ferrochelatase, mitochondrial OS=Homo sapiens OX=9606 GN=FECH PE=1 SV=2	2	1	2	1	423	47.8	8.73	0
P06396	GSN	Gelsolin OS=Homo sapiens OX=9606 GN=GSN PE=1 SV=1	3	2	2	2	782	85.6	6.28	61
Q7Z739	YTHDF3	YTH domain-containing family protein 3 OS=Homo sapiens OX=9606 GN=YTHDF3 PE=1 SV=1	11	5	6	3	585	63.8	9.04	267
Q96GY0	ZC2HC1A	Zinc finger C2HC domain-containing protein 1A OS=Homo sapiens OX=9606 GN=ZC2HC1A PE=1 SV=2	2	1	1	1	325	35.1	9.82	18
Q9UPN4	CEP131	Centrosomal protein of 131 kDa OS=Homo sapiens OX=9606 GN=CEP131 PE=1 SV=3	4	4	4	4	1083	122.1	8.69	85
O00139	KIF2A	Kinesin-like protein KIF2A OS=Homo sapiens OX=9606 GN=KIF2A PE=1 SV=3	4	3	3	3	706	79.9	6.68	44
P32969	RPL9	Large ribosomal subunit protein uL6 OS=Homo sapiens OX=9606 GN=RPL9 PE=1 SV=1	21	3	4	3	192	21.9	9.95	46
P24390	KDELR1	ER lumen protein-retaining receptor 1 OS=Homo sapiens OX=9606 GN=KDELR1 PE=1 SV=1	5	1	1	1	212	24.5	8.62	0
P17096	HMGA1	High mobility group protein HMG-I/HMG-Y OS=Homo sapiens OX=9606 GN=HMGA1 PE=1 SV=3	15	2	2	2	107	11.7	10.32	24
P46779	RPL28	Large ribosomal subunit protein eL28 OS=Homo sapiens OX=9606 GN=RPL28 PE=1 SV=3	35	5	7	5	137	15.7	12.02	143
Q8TE76	MORC4	MORC family CW-type zinc finger protein 4 OS=Homo sapiens OX=9606 GN=MORC4 PE=1 SV=2	30	24	29	24	937	106.3	7.46	706
P06702	S100A9	Protein S100-A9 OS=Homo sapiens OX=9606 GN=S100A9 PE=1 SV=1	52	5	10	5	114	13.2	6.13	231
Q8WVM7	STAG1	Cohesin subunit SA-1 OS=Homo sapiens OX=9606 GN=STAG1 PE=1 SV=3	1	1	1	1	1258	144.3	5.59	22
Q9H0L4	CSTF2T	Cleavage stimulation factor subunit 2 tau variant OS=Homo sapiens OX=9606 GN=CSTF2T PE=1 SV=1	1	1	1	1	616	64.4	7.25	20
O43172	PRPF4	U4/U6 small nuclear ribonucleoprotein Prp4 OS=Homo sapiens OX=9606 GN=PRPF4 PE=1 SV=2	2	1	1	1	522	58.4	7.42	14
Q07020	RPL18	Large ribosomal subunit protein eL18 OS=Homo sapiens OX=9606 GN=RPL18 PE=1 SV=2	19	3	5	3	188	21.6	11.72	177
P60953	CDC42	Cell division control protein 42 homolog OS=Homo sapiens OX=9606 GN=CDC42 PE=1 SV=2	17	3	4	3	191	21.2	6.55	55
O60506	SYNCRIP	Heterogeneous nuclear ribonucleoprotein Q OS=Homo sapiens OX=9606 GN=SYNCRIP PE=1 SV=2	25	14	20	9	623	69.6	8.59	521
O43670	ZNF207	BUB3-interacting and GLEBS motif-containing protein ZNF207 OS=Homo sapiens OX=9606 GN=ZNF207 PE=1 SV=1	4	2	2	2	478	50.7	9.1	66
O00411	POLRMT	DNA-directed RNA polymerase, mitochondrial OS=Homo sapiens OX=9606 GN=POLRMT PE=1 SV=2	2	3	3	3	1230	138.5	8.98	37
P53618	COPB1	Coatomer subunit beta OS=Homo sapiens OX=9606 GN=COPB1 PE=1 SV=3	4	4	5	4	953	107.1	6.05	80
Q12873	CHD3	Chromodomain-helicase-DNA-binding protein 3 OS=Homo sapiens OX=9606 GN=CHD3 PE=1 SV=3	0	1	1	1	2000	226.5	7.3	31
P55769	SNU13	NHP2-like protein 1 OS=Homo sapiens OX=9606 GN=SNU13 PE=1 SV=3	9	1	1	1	128	14.2	8.46	0
O75955	FLOT1	Flotillin-1 OS=Homo sapiens OX=9606 GN=FLOT1 PE=1 SV=3	3	1	1	1	427	47.3	7.49	35
P68104	EEF1A1	Elongation factor 1-alpha 1 OS=Homo sapiens OX=9606 GN=EEF1A1 PE=1 SV=1	18	7	16	7	462	50.1	9.01	489
O94808	GFPT2	Glutamine--fructose-6-phosphate aminotransferase [isomerizing] 2 OS=Homo sapiens OX=9606 GN=GFPT2 PE=1 SV=3	1	1	1	1	682	76.9	7.37	18
Q9Y3X0	CCDC9	Coiled-coil domain-containing protein 9 OS=Homo sapiens OX=9606 GN=CCDC9 PE=1 SV=1	10	6	6	6	531	59.7	5.4	142
Q6ULP2	AFTPH	Aftiphilin OS=Homo sapiens OX=9606 GN=AFTPH PE=1 SV=3	1	1	1	1	936	102.1	4.54	24
P49023	PXN	Paxillin OS=Homo sapiens OX=9606 GN=PXN PE=1 SV=3	2	1	1	1	591	64.5	6.19	0
P78346	RPP30	Ribonuclease P protein subunit p30 OS=Homo sapiens OX=9606 GN=RPP30 PE=1 SV=1	4	1	1	1	268	29.3	8.91	22
Q12965	MYO1E	Unconventional myosin-Ie OS=Homo sapiens OX=9606 GN=MYO1E PE=1 SV=2	4	4	4	4	1108	127	8.92	58
Q9NX20	MRPL16	Large ribosomal subunit protein uL16m OS=Homo sapiens OX=9606 GN=MRPL16 PE=1 SV=1	9	2	2	2	251	28.4	10.13	25
O75306	NDUFS2	NADH dehydrogenase [ubiquinone] iron-sulfur protein 2, mitochondrial OS=Homo sapiens OX=9606 GN=NDUFS2 PE=1 SV=2	3	1	1	1	463	52.5	7.55	27
Q9NPJ6	MED4	Mediator of RNA polymerase II transcription subunit 4 OS=Homo sapiens OX=9606 GN=MED4 PE=1 SV=1	7	2	4	2	270	29.7	5.1	0
Q8IWS0	PHF6	PHD finger protein 6 OS=Homo sapiens OX=9606 GN=PHF6 PE=1 SV=1	4	1	1	1	365	41.3	8.68	18
P33993	MCM7	DNA replication licensing factor MCM7 OS=Homo sapiens OX=9606 GN=MCM7 PE=1 SV=4	8	5	5	5	719	81.3	6.46	99
Q9BTK6	PAGR1	PAXIP1-associated glutamate-rich protein 1 OS=Homo sapiens OX=9606 GN=PAGR1 PE=1 SV=1	9	2	2	2	254	27.7	4.46	40
Q8NI27	THOC2	THO complex subunit 2 OS=Homo sapiens OX=9606 GN=THOC2 PE=1 SV=2	4	6	6	6	1593	182.7	8.44	90
O43293	DAPK3	Death-associated protein kinase 3 OS=Homo sapiens OX=9606 GN=DAPK3 PE=1 SV=1	3	1	1	1	454	52.5	6.89	45
Q6PJT7	ZC3H14	Zinc finger CCCH domain-containing protein 14 OS=Homo sapiens OX=9606 GN=ZC3H14 PE=1 SV=1	13	8	8	8	736	82.8	7.31	161
Q27J81	INF2	Inverted formin-2 OS=Homo sapiens OX=9606 GN=INF2 PE=1 SV=2	1	2	2	2	1249	135.5	5.38	31
Q3MHD2	LSM12	Protein LSM12 OS=Homo sapiens OX=9606 GN=LSM12 PE=1 SV=2	11	2	3	2	195	21.7	7.74	88
P25788	PSMA3	Proteasome subunit alpha type-3 OS=Homo sapiens OX=9606 GN=PSMA3 PE=1 SV=2	5	1	1	1	255	28.4	5.33	49
Q9P2E3	ZNFX1	NFX1-type zinc finger-containing protein 1 OS=Homo sapiens OX=9606 GN=ZNFX1 PE=1 SV=2	4	6	7	6	1918	220.1	7.3	153
P60709	ACTB	Actin, cytoplasmic 1 OS=Homo sapiens OX=9606 GN=ACTB PE=1 SV=1	43	12	33	5	375	41.7	5.48	1042
Q00839	HNRNPU	Heterogeneous nuclear ribonucleoprotein U OS=Homo sapiens OX=9606 GN=HNRNPU PE=1 SV=6	15	14	24	14	825	90.5	6	338
Q9NWB6	ARGLU1	Arginine and glutamate-rich protein 1 OS=Homo sapiens OX=9606 GN=ARGLU1 PE=1 SV=1	9	3	3	3	273	33.2	10.35	0
P07195	LDHB	L-lactate dehydrogenase B chain OS=Homo sapiens OX=9606 GN=LDHB PE=1 SV=2	10	4	4	4	334	36.6	6.05	33
P60468	SEC61B	Protein transport protein Sec61 subunit beta OS=Homo sapiens OX=9606 GN=SEC61B PE=1 SV=2	10	1	1	1	96	10	11.56	56
Q14966	ZNF638	Zinc finger protein 638 OS=Homo sapiens OX=9606 GN=ZNF638 PE=1 SV=2	7	10	11	10	1978	220.5	6.38	138
Q92499	DDX1	ATP-dependent RNA helicase DDX1 OS=Homo sapiens OX=9606 GN=DDX1 PE=1 SV=2	33	20	33	20	740	82.4	7.23	722
Q13813	SPTAN1	Spectrin alpha chain, non-erythrocytic 1 OS=Homo sapiens OX=9606 GN=SPTAN1 PE=1 SV=3	1	2	2	2	2472	284.4	5.35	50
P24928	POLR2A	DNA-directed RNA polymerase II subunit RPB1 OS=Homo sapiens OX=9606 GN=POLR2A PE=1 SV=2	7	10	11	10	1970	217	7.37	104
Q9Y512	SAMM50	Sorting and assembly machinery component 50 homolog OS=Homo sapiens OX=9606 GN=SAMM50 PE=1 SV=3	7	4	4	4	469	51.9	6.9	73
Q7Z2K6	ERMP1	Endoplasmic reticulum metallopeptidase 1 OS=Homo sapiens OX=9606 GN=ERMP1 PE=1 SV=2	1	1	1	1	904	100.2	7.52	28
P62081	RPS7	Small ribosomal subunit protein eS7 OS=Homo sapiens OX=9606 GN=RPS7 PE=1 SV=1	16	3	3	3	194	22.1	10.1	58
Q92572	AP3S1	AP-3 complex subunit sigma-1 OS=Homo sapiens OX=9606 GN=AP3S1 PE=1 SV=1	4	1	1	1	193	21.7	5.39	35
Q14596	NBR1	Next to BRCA1 gene 1 protein OS=Homo sapiens OX=9606 GN=NBR1 PE=1 SV=3	2	1	1	1	966	107.3	5.12	39
Q9NZJ7	MTCH1	Mitochondrial carrier homolog 1 OS=Homo sapiens OX=9606 GN=MTCH1 PE=1 SV=1	3	1	1	1	389	41.5	9.32	39
Q14008	CKAP5	Cytoskeleton-associated protein 5 OS=Homo sapiens OX=9606 GN=CKAP5 PE=1 SV=3	6	10	10	10	2032	225.4	7.8	179
O60885	BRD4	Bromodomain-containing protein 4 OS=Homo sapiens OX=9606 GN=BRD4 PE=1 SV=2	5	6	6	6	1362	152.1	9.19	56
P0DME0	SETSIP	Protein SETSIP OS=Homo sapiens OX=9606 GN=SETSIP PE=1 SV=1	3	1	1	1	302	34.9	4.31	35
O15131	KPNA5	Importin subunit alpha-6 OS=Homo sapiens OX=9606 GN=KPNA5 PE=1 SV=3	1	1	1	1	539	60.6	5.12	31
P02787	TF	Serotransferrin OS=Homo sapiens OX=9606 GN=TF PE=1 SV=4	3	2	2	2	698	77	7.12	67
Q6VN20	RANBP10	Ran-binding protein 10 OS=Homo sapiens OX=9606 GN=RANBP10 PE=1 SV=1	2	1	1	1	620	67.2	6.77	46
Q9Y5X1	SNX9	Sorting nexin-9 OS=Homo sapiens OX=9606 GN=SNX9 PE=1 SV=1	2	1	1	1	595	66.6	5.58	50
Q15528	MED22	Mediator of RNA polymerase II transcription subunit 22 OS=Homo sapiens OX=9606 GN=MED22 PE=1 SV=2	12	2	2	2	200	22.2	4.68	60
P35232	PHB1	Prohibitin 1 OS=Homo sapiens OX=9606 GN=PHB1 PE=1 SV=1	14	4	5	4	272	29.8	5.76	63
O75489	NDUFS3	NADH dehydrogenase [ubiquinone] iron-sulfur protein 3, mitochondrial OS=Homo sapiens OX=9606 GN=NDUFS3 PE=1 SV=1	5	1	1	1	264	30.2	7.5	30
Q9UBF2	COPG2	Coatomer subunit gamma-2 OS=Homo sapiens OX=9606 GN=COPG2 PE=1 SV=1	5	3	3	2	871	97.6	5.81	114
Q58FF6	HSP90AB4P	Putative heat shock protein HSP 90-beta 4 OS=Homo sapiens OX=9606 GN=HSP90AB4P PE=5 SV=1	2	1	1	1	505	58.2	4.73	0
Q68CZ2	TNS3	Tensin-3 OS=Homo sapiens OX=9606 GN=TNS3 PE=1 SV=2	1	1	1	1	1445	155.2	6.81	22
Q7Z5Q1	CPEB2	Cytoplasmic polyadenylation element-binding protein 2 OS=Homo sapiens OX=9606 GN=CPEB2 PE=2 SV=3	5	3	4	2	589	64.9	7.21	74
P53007	SLC25A1	Tricarboxylate transport protein, mitochondrial OS=Homo sapiens OX=9606 GN=SLC25A1 PE=1 SV=2	14	4	5	4	311	34	9.89	73
Q13823	GNL2	Nucleolar GTP-binding protein 2 OS=Homo sapiens OX=9606 GN=GNL2 PE=1 SV=1	2	2	2	2	731	83.6	9.25	0
Q5UIP0	RIF1	Telomere-associated protein RIF1 OS=Homo sapiens OX=9606 GN=RIF1 PE=1 SV=2	1	2	2	2	2472	274.3	5.52	24
P31040	SDHA	Succinate dehydrogenase [ubiquinone] flavoprotein subunit, mitochondrial OS=Homo sapiens OX=9606 GN=SDHA PE=1 SV=2	6	3	3	3	664	72.6	7.39	22
Q86YT6	MIB1	E3 ubiquitin-protein ligase MIB1 OS=Homo sapiens OX=9606 GN=MIB1 PE=1 SV=1	13	12	12	12	1006	110.1	6.92	239
P52815	MRPL12	Large ribosomal subunit protein bL12m OS=Homo sapiens OX=9606 GN=MRPL12 PE=1 SV=2	5	1	1	1	198	21.3	8.87	24
P23396	RPS3	Small ribosomal subunit protein uS3 OS=Homo sapiens OX=9606 GN=RPS3 PE=1 SV=2	65	14	17	14	243	26.7	9.66	442
O94992	HEXIM1	Protein HEXIM1 OS=Homo sapiens OX=9606 GN=HEXIM1 PE=1 SV=1	25	8	23	8	359	40.6	4.89	656
P43307	SSR1	Translocon-associated protein subunit alpha OS=Homo sapiens OX=9606 GN=SSR1 PE=1 SV=3	3	1	1	1	286	32.2	4.49	0
Q9UH62	ARMCX3	Armadillo repeat-containing X-linked protein 3 OS=Homo sapiens OX=9606 GN=ARMCX3 PE=1 SV=1	3	1	1	1	379	42.5	8.37	23
Q01804	OTUD4	OTU domain-containing protein 4 OS=Homo sapiens OX=9606 GN=OTUD4 PE=1 SV=4	15	13	18	13	1114	124	6.71	387
Q9Y316	MEMO1	Protein MEMO1 OS=Homo sapiens OX=9606 GN=MEMO1 PE=1 SV=1	2	1	1	1	297	33.7	7.14	28
Q13427	PPIG	Peptidyl-prolyl cis-trans isomerase G OS=Homo sapiens OX=9606 GN=PPIG PE=1 SV=2	2	1	2	1	754	88.6	10.29	0
Q9NVH0	EXD2	Exonuclease 3'-5' domain-containing protein 2 OS=Homo sapiens OX=9606 GN=EXD2 PE=1 SV=2	3	1	1	1	621	70.3	8.32	52
P12235	SLC25A4	ADP/ATP translocase 1 OS=Homo sapiens OX=9606 GN=SLC25A4 PE=1 SV=4	16	5	9	1	298	33	9.76	104
Q9BVV7	TIMM21	Mitochondrial import inner membrane translocase subunit Tim21 OS=Homo sapiens OX=9606 GN=TIMM21 PE=1 SV=1	4	1	1	1	248	28.2	9.7	30
P35637	FUS	RNA-binding protein FUS OS=Homo sapiens OX=9606 GN=FUS PE=1 SV=1	22	9	21	7	526	53.4	9.36	408
O75665	OFD1	Centriole and centriolar satellite protein OFD1 OS=Homo sapiens OX=9606 GN=OFD1 PE=1 SV=1	4	4	4	4	1012	116.6	6.1	40
Q9UPY3	DICER1	Endoribonuclease Dicer OS=Homo sapiens OX=9606 GN=DICER1 PE=1 SV=3	2	3	3	3	1922	218.5	5.68	40
Q96CT7	CCDC124	Coiled-coil domain-containing protein 124 OS=Homo sapiens OX=9606 GN=CCDC124 PE=1 SV=1	4	1	1	1	223	25.8	9.54	0
Q13242	SRSF9	Serine/arginine-rich splicing factor 9 OS=Homo sapiens OX=9606 GN=SRSF9 PE=1 SV=1	18	4	5	4	221	25.5	8.65	83
P56962	STX17	Syntaxin-17 OS=Homo sapiens OX=9606 GN=STX17 PE=1 SV=2	3	1	1	1	302	33.4	6.57	0
P07355	ANXA2	Annexin A2 OS=Homo sapiens OX=9606 GN=ANXA2 PE=1 SV=2	38	16	20	16	339	38.6	7.75	389
Q9Y679	AUP1	Lipid droplet-regulating VLDL assembly factor AUP1 OS=Homo sapiens OX=9606 GN=AUP1 PE=1 SV=2	8	2	2	2	410	45.8	8.65	97
O94906	PRPF6	Pre-mRNA-processing factor 6 OS=Homo sapiens OX=9606 GN=PRPF6 PE=1 SV=1	6	5	5	5	941	106.9	8.25	143
A8MV65	VGLL3	Transcription cofactor vestigial-like protein 3 OS=Homo sapiens OX=9606 GN=VGLL3 PE=1 SV=1	5	1	1	1	326	36	6.38	23
P49756	RBM25	RNA-binding protein 25 OS=Homo sapiens OX=9606 GN=RBM25 PE=1 SV=3	6	4	4	4	843	100.1	6.32	120
Q9UBB4	ATXN10	Ataxin-10 OS=Homo sapiens OX=9606 GN=ATXN10 PE=1 SV=1	2	1	1	1	475	53.5	5.25	24
Q5T3I0	GPATCH4	G patch domain-containing protein 4 OS=Homo sapiens OX=9606 GN=GPATCH4 PE=1 SV=2	4	1	1	1	446	50.4	9.63	0
Q6PKG0	LARP1	La-related protein 1 OS=Homo sapiens OX=9606 GN=LARP1 PE=1 SV=2	18	17	18	17	1096	123.4	8.82	273
Q12874	SF3A3	Splicing factor 3A subunit 3 OS=Homo sapiens OX=9606 GN=SF3A3 PE=1 SV=1	17	8	15	8	501	58.8	5.38	247
Q9NWA0	MED9	Mediator of RNA polymerase II transcription subunit 9 OS=Homo sapiens OX=9606 GN=MED9 PE=1 SV=1	5	1	1	1	146	16.4	7.39	0
Q9UI10	EIF2B4	Translation initiation factor eIF-2B subunit delta OS=Homo sapiens OX=9606 GN=EIF2B4 PE=1 SV=2	7	2	2	2	523	57.5	9.38	13
Q76N32	CEP68	Centrosomal protein of 68 kDa OS=Homo sapiens OX=9606 GN=CEP68 PE=1 SV=2	1	1	1	1	757	81.1	5.16	14
Q9NVV4	MTPAP	Poly(A) RNA polymerase, mitochondrial OS=Homo sapiens OX=9606 GN=MTPAP PE=1 SV=1	5	3	3	3	582	66.1	9.04	40
P40939	HADHA	Trifunctional enzyme subunit alpha, mitochondrial OS=Homo sapiens OX=9606 GN=HADHA PE=1 SV=2	11	7	7	7	763	82.9	9.04	115
Q9Y2R9	MRPS7	Small ribosomal subunit protein uS7m OS=Homo sapiens OX=9606 GN=MRPS7 PE=1 SV=2	14	3	3	3	242	28.1	9.99	27
Q15365	PCBP1	Poly(rC)-binding protein 1 OS=Homo sapiens OX=9606 GN=PCBP1 PE=1 SV=2	13	4	8	1	356	37.5	7.09	238
P61221	ABCE1	ATP-binding cassette sub-family E member 1 OS=Homo sapiens OX=9606 GN=ABCE1 PE=1 SV=1	11	5	7	5	599	67.3	8.34	134
P02545	LMNA	Prelamin-A/C OS=Homo sapiens OX=9606 GN=LMNA PE=1 SV=1	31	20	24	19	664	74.1	7.02	522
Q9ULJ1	ODF2L	Protein BCAP OS=Homo sapiens OX=9606 GN=ODF2L PE=2 SV=2	1	1	1	1	636	73.7	6.48	51
P67809	YBX1	Y-box-binding protein 1 OS=Homo sapiens OX=9606 GN=YBX1 PE=1 SV=3	35	5	10	3	324	35.9	9.88	362
Q9NUQ3	TXLNG	Gamma-taxilin OS=Homo sapiens OX=9606 GN=TXLNG PE=1 SV=2	3	2	2	2	528	60.5	7.52	0
P60900	PSMA6	Proteasome subunit alpha type-6 OS=Homo sapiens OX=9606 GN=PSMA6 PE=1 SV=1	5	1	1	1	246	27.4	6.76	53
Q92945	KHSRP	Far upstream element-binding protein 2 OS=Homo sapiens OX=9606 GN=KHSRP PE=1 SV=4	61	26	38	26	711	73.1	7.3	1175
Q13573	SNW1	SNW domain-containing protein 1 OS=Homo sapiens OX=9606 GN=SNW1 PE=1 SV=1	6	3	4	3	536	61.5	9.52	88
P42167	TMPO	Lamina-associated polypeptide 2, isoforms beta/gamma OS=Homo sapiens OX=9606 GN=TMPO PE=1 SV=2	19	6	6	4	454	50.6	9.38	198
P04406	GAPDH	Glyceraldehyde-3-phosphate dehydrogenase OS=Homo sapiens OX=9606 GN=GAPDH PE=1 SV=3	44	11	22	11	335	36	8.46	508
O00425	IGF2BP3	Insulin-like growth factor 2 mRNA-binding protein 3 OS=Homo sapiens OX=9606 GN=IGF2BP3 PE=1 SV=2	31	17	23	14	579	63.7	8.87	474
O43823	AKAP8	A-kinase anchor protein 8 OS=Homo sapiens OX=9606 GN=AKAP8 PE=1 SV=1	1	1	1	1	692	76.1	5.15	0
Q7L2J0	MEPCE	7SK snRNA methylphosphate capping enzyme OS=Homo sapiens OX=9606 GN=MEPCE PE=1 SV=1	7	4	5	4	689	74.3	9.57	131
P12035	KRT3	Keratin, type II cytoskeletal 3 OS=Homo sapiens OX=9606 GN=KRT3 PE=1 SV=3	9	10	79	1	628	64.4	6.48	640
P61981	YWHAG	14-3-3 protein gamma OS=Homo sapiens OX=9606 GN=YWHAG PE=1 SV=2	17	5	6	2	247	28.3	4.89	50
O60841	EIF5B	Eukaryotic translation initiation factor 5B OS=Homo sapiens OX=9606 GN=EIF5B PE=1 SV=4	25	24	25	24	1220	138.7	5.49	517
Q12905	ILF2	Interleukin enhancer-binding factor 2 OS=Homo sapiens OX=9606 GN=ILF2 PE=1 SV=2	20	6	8	6	390	43	5.26	278
P22695	UQCRC2	Cytochrome b-c1 complex subunit 2, mitochondrial OS=Homo sapiens OX=9606 GN=UQCRC2 PE=1 SV=3	22	8	10	8	453	48.4	8.63	247
P00414	MT-CO3	Cytochrome c oxidase subunit 3 OS=Homo sapiens OX=9606 GN=MT-CO3 PE=1 SV=2	5	1	1	1	261	29.9	7.31	19
Q14766	LTBP1	Latent-transforming growth factor beta-binding protein 1 OS=Homo sapiens OX=9606 GN=LTBP1 PE=1 SV=4	1	1	1	1	1721	186.7	5.96	52
Q99733	NAP1L4	Nucleosome assembly protein 1-like 4 OS=Homo sapiens OX=9606 GN=NAP1L4 PE=1 SV=1	7	2	3	1	375	42.8	4.69	47
P11021	HSPA5	Endoplasmic reticulum chaperone BiP OS=Homo sapiens OX=9606 GN=HSPA5 PE=1 SV=2	31	16	18	15	654	72.3	5.16	523
P84095	RHOG	Rho-related GTP-binding protein RhoG OS=Homo sapiens OX=9606 GN=RHOG PE=1 SV=1	10	1	1	1	191	21.3	8.12	13
Q6ZMP0	THSD4	Thrombospondin type-1 domain-containing protein 4 OS=Homo sapiens OX=9606 GN=THSD4 PE=1 SV=2	1	1	1	1	1018	112.4	7.65	29
Q8IX12	CCAR1	Cell division cycle and apoptosis regulator protein 1 OS=Homo sapiens OX=9606 GN=CCAR1 PE=1 SV=2	9	8	9	8	1150	132.7	5.76	235
Q9BVK6	TMED9	Transmembrane emp24 domain-containing protein 9 OS=Homo sapiens OX=9606 GN=TMED9 PE=1 SV=2	4	1	1	1	235	27.3	8.02	38
O15014	ZNF609	Zinc finger protein 609 OS=Homo sapiens OX=9606 GN=ZNF609 PE=1 SV=2	9	9	11	9	1411	151.1	8.03	159
P00352	ALDH1A1	Aldehyde dehydrogenase 1A1 OS=Homo sapiens OX=9606 GN=ALDH1A1 PE=1 SV=2	27	11	16	10	501	54.8	6.73	480
Q9BYN8	MRPS26	Small ribosomal subunit protein mS26 OS=Homo sapiens OX=9606 GN=MRPS26 PE=1 SV=1	8	2	3	2	205	24.2	10.39	32
P07910	HNRNPC	Heterogeneous nuclear ribonucleoproteins C1/C2 OS=Homo sapiens OX=9606 GN=HNRNPC PE=1 SV=4	26	7	12	7	306	33.7	5.08	365
Q96P63	SERPINB12	Serpin B12 OS=Homo sapiens OX=9606 GN=SERPINB12 PE=1 SV=1	4	2	2	2	405	46.2	5.53	32
Q93062	RBPMS	RNA-binding protein with multiple splicing OS=Homo sapiens OX=9606 GN=RBPMS PE=1 SV=1	11	2	2	2	196	21.8	8.07	32
Q9HCY8	S100A14	Protein S100-A14 OS=Homo sapiens OX=9606 GN=S100A14 PE=1 SV=1	7	1	1	1	104	11.7	5.24	0
Q92785	DPF2	Zinc finger protein ubi-d4 OS=Homo sapiens OX=9606 GN=DPF2 PE=1 SV=2	9	3	3	3	391	44.1	6.33	45
P14923	JUP	Junction plakoglobin OS=Homo sapiens OX=9606 GN=JUP PE=1 SV=3	16	12	13	12	745	81.7	6.14	221
Q9NZL4	HSPBP1	Hsp70-binding protein 1 OS=Homo sapiens OX=9606 GN=HSPBP1 PE=1 SV=2	3	1	1	1	359	39.3	5.21	0
P35080	PFN2	Profilin-2 OS=Homo sapiens OX=9606 GN=PFN2 PE=1 SV=3	10	1	1	1	140	15	6.99	26
Q8TAP9	MPLKIP	M-phase-specific PLK1-interacting protein OS=Homo sapiens OX=9606 GN=MPLKIP PE=1 SV=1	5	1	1	1	179	19.1	10.23	27
Q6UB35	MTHFD1L	Monofunctional C1-tetrahydrofolate synthase, mitochondrial OS=Homo sapiens OX=9606 GN=MTHFD1L PE=1 SV=1	1	1	1	1	978	105.7	8.06	0
P48444	ARCN1	Coatomer subunit delta OS=Homo sapiens OX=9606 GN=ARCN1 PE=1 SV=1	11	6	7	6	511	57.2	6.21	140
Q9Y3Q3	TMED3	Transmembrane emp24 domain-containing protein 3 OS=Homo sapiens OX=9606 GN=TMED3 PE=1 SV=1	5	1	2	1	217	24.8	5.6	49
Q92504	SLC39A7	Zinc transporter SLC39A7 OS=Homo sapiens OX=9606 GN=SLC39A7 PE=1 SV=2	3	2	3	2	469	50.1	6.87	43
P62913	RPL11	Large ribosomal subunit protein uL5 OS=Homo sapiens OX=9606 GN=RPL11 PE=1 SV=2	23	4	6	4	178	20.2	9.6	122
P62266	RPS23	Small ribosomal subunit protein uS12 OS=Homo sapiens OX=9606 GN=RPS23 PE=1 SV=3	30	5	5	5	143	15.8	10.49	185
Q9H3F6	KCTD10	BTB/POZ domain-containing adapter for CUL3-mediated RhoA degradation protein 3 OS=Homo sapiens OX=9606 GN=KCTD10 PE=1 SV=1	15	5	8	4	313	35.4	6.34	220
P43243	MATR3	Matrin-3 OS=Homo sapiens OX=9606 GN=MATR3 PE=1 SV=2	24	17	27	17	847	94.6	6.25	602
Q9Y2Q9	MRPS28	Small ribosomal subunit protein bS1m OS=Homo sapiens OX=9606 GN=MRPS28 PE=1 SV=1	10	2	2	2	187	20.8	9.1	41
Q9UNQ2	DIMT1	Probable dimethyladenosine transferase OS=Homo sapiens OX=9606 GN=DIMT1 PE=1 SV=1	5	2	2	2	313	35.2	9.99	0
Q9Y265	RUVBL1	RuvB-like 1 OS=Homo sapiens OX=9606 GN=RUVBL1 PE=1 SV=1	4	1	1	1	456	50.2	6.42	56
Q14151	SAFB2	Scaffold attachment factor B2 OS=Homo sapiens OX=9606 GN=SAFB2 PE=1 SV=1	9	7	7	2	953	107.4	6.16	90
O00264	PGRMC1	Membrane-associated progesterone receptor component 1 OS=Homo sapiens OX=9606 GN=PGRMC1 PE=1 SV=3	4	1	1	1	195	21.7	4.7	0
P19012	KRT15	Keratin, type I cytoskeletal 15 OS=Homo sapiens OX=9606 GN=KRT15 PE=1 SV=3	12	7	49	1	456	49.2	4.77	671
Q96CS3	FAF2	FAS-associated factor 2 OS=Homo sapiens OX=9606 GN=FAF2 PE=1 SV=2	4	1	1	1	445	52.6	5.62	48
P41091	EIF2S3	Eukaryotic translation initiation factor 2 subunit 3 OS=Homo sapiens OX=9606 GN=EIF2S3 PE=1 SV=3	22	9	9	9	472	51.1	8.4	168
Q5BJF2	TMEM97	Sigma intracellular receptor 2 OS=Homo sapiens OX=9606 GN=TMEM97 PE=1 SV=1	5	1	1	1	176	20.8	9.38	25
P23588	EIF4B	Eukaryotic translation initiation factor 4B OS=Homo sapiens OX=9606 GN=EIF4B PE=1 SV=2	7	4	10	4	611	69.1	5.73	198
Q92604	LPGAT1	Acyl-CoA:lysophosphatidylglycerol acyltransferase 1 OS=Homo sapiens OX=9606 GN=LPGAT1 PE=1 SV=1	5	2	2	2	370	43.1	8.92	38
P63173	RPL38	Large ribosomal subunit protein eL38 OS=Homo sapiens OX=9606 GN=RPL38 PE=1 SV=2	49	3	4	3	70	8.2	10.1	89
P22626	HNRNPA2B1	Heterogeneous nuclear ribonucleoproteins A2/B1 OS=Homo sapiens OX=9606 GN=HNRNPA2B1 PE=1 SV=2	22	9	23	6	353	37.4	8.95	483
P02452	COL1A1	Collagen alpha-1(I) chain OS=Homo sapiens OX=9606 GN=COL1A1 PE=1 SV=6	1	1	1	1	1464	138.8	5.8	25
P0DOX5		Immunoglobulin gamma-1 heavy chain OS=Homo sapiens OX=9606 PE=1 SV=2	19	7	103	4	449	49.3	8.72	1005
Q9BWU1	CDK19	Cyclin-dependent kinase 19 OS=Homo sapiens OX=9606 GN=CDK19 PE=1 SV=1	1	1	1	1	502	56.8	8.53	17
Q9BY49	PECR	Peroxisomal trans-2-enoyl-CoA reductase OS=Homo sapiens OX=9606 GN=PECR PE=1 SV=2	9	2	2	2	303	32.5	8.81	55
Q96EY7	PTCD3	Small ribosomal subunit protein mS39 OS=Homo sapiens OX=9606 GN=PTCD3 PE=1 SV=3	1	1	1	1	689	78.5	6.42	0
Q13011	ECH1	Delta(3,5)-Delta(2,4)-dienoyl-CoA isomerase, mitochondrial OS=Homo sapiens OX=9606 GN=ECH1 PE=1 SV=2	2	1	1	1	328	35.8	8	15
P07814	EPRS1	Bifunctional glutamate/proline--tRNA ligase OS=Homo sapiens OX=9606 GN=EPRS1 PE=1 SV=5	17	20	24	20	1512	170.5	7.33	415
O75751	SLC22A3	Solute carrier family 22 member 3 OS=Homo sapiens OX=9606 GN=SLC22A3 PE=1 SV=1	2	1	1	1	556	61.2	8.57	0
Q9HC52	CBX8	Chromobox protein homolog 8 OS=Homo sapiens OX=9606 GN=CBX8 PE=1 SV=3	2	1	1	1	389	43.4	9.91	34
P40938	RFC3	Replication factor C subunit 3 OS=Homo sapiens OX=9606 GN=RFC3 PE=1 SV=2	5	2	2	2	356	40.5	8.34	49
Q15691	MAPRE1	Microtubule-associated protein RP/EB family member 1 OS=Homo sapiens OX=9606 GN=MAPRE1 PE=1 SV=3	4	1	1	1	268	30	5.14	27
Q9H5Q4	TFB2M	Dimethyladenosine transferase 2, mitochondrial OS=Homo sapiens OX=9606 GN=TFB2M PE=1 SV=1	5	2	2	2	396	45.3	9.19	0
P85037	FOXK1	Forkhead box protein K1 OS=Homo sapiens OX=9606 GN=FOXK1 PE=1 SV=1	2	2	2	2	733	75.4	9.32	0
Q6ZN55	ZNF574	Zinc finger protein 574 OS=Homo sapiens OX=9606 GN=ZNF574 PE=1 SV=2	3	3	3	3	896	98.8	8.07	49
P04196	HRG	Histidine-rich glycoprotein OS=Homo sapiens OX=9606 GN=HRG PE=1 SV=1	1	1	1	1	525	59.5	7.5	40
P00734	F2	Prothrombin OS=Homo sapiens OX=9606 GN=F2 PE=1 SV=2	1	1	1	1	622	70	5.9	0
Q7L2E3	DHX30	ATP-dependent RNA helicase DHX30 OS=Homo sapiens OX=9606 GN=DHX30 PE=1 SV=1	12	13	14	13	1194	133.9	8.78	232
O00203	AP3B1	AP-3 complex subunit beta-1 OS=Homo sapiens OX=9606 GN=AP3B1 PE=1 SV=3	2	3	3	3	1094	121.2	6.04	75
O14949	UQCRQ	Cytochrome b-c1 complex subunit 8 OS=Homo sapiens OX=9606 GN=UQCRQ PE=1 SV=4	37	4	6	4	82	9.9	10.08	64
P61353	RPL27	Large ribosomal subunit protein eL27 OS=Homo sapiens OX=9606 GN=RPL27 PE=1 SV=2	29	3	6	3	136	15.8	10.56	158
O94973	AP2A2	AP-2 complex subunit alpha-2 OS=Homo sapiens OX=9606 GN=AP2A2 PE=1 SV=2	21	17	21	8	939	103.9	6.96	352
Q9BRJ7	NUDT16L1	Tudor-interacting repair regulator protein OS=Homo sapiens OX=9606 GN=NUDT16L1 PE=1 SV=1	17	3	3	3	211	23.3	8.91	68
Q6ZUT6	CCDC9B	Coiled-coil domain-containing protein 9B OS=Homo sapiens OX=9606 GN=CCDC9B PE=1 SV=1	3	1	1	1	534	57.3	9.13	36
O60216	RAD21	Double-strand-break repair protein rad21 homolog OS=Homo sapiens OX=9606 GN=RAD21 PE=1 SV=2	4	3	3	3	631	71.6	4.65	50
O14732	IMPA2	Inositol monophosphatase 2 OS=Homo sapiens OX=9606 GN=IMPA2 PE=1 SV=1	4	1	1	1	288	31.3	6.61	28
P62495	ETF1	Eukaryotic peptide chain release factor subunit 1 OS=Homo sapiens OX=9606 GN=ETF1 PE=1 SV=3	2	1	1	1	437	49	5.71	39
O60547	GMDS	GDP-mannose 4,6 dehydratase OS=Homo sapiens OX=9606 GN=GMDS PE=1 SV=1	2	1	1	1	372	41.9	7.31	0
Q15438	CYTH1	Cytohesin-1 OS=Homo sapiens OX=9606 GN=CYTH1 PE=1 SV=1	9	3	3	2	398	46.4	5.54	89
Q5PSV4	BRMS1L	Breast cancer metastasis-suppressor 1-like protein OS=Homo sapiens OX=9606 GN=BRMS1L PE=1 SV=2	2	1	1	1	323	37.6	5.15	20
P62424	RPL7A	Large ribosomal subunit protein eL8 OS=Homo sapiens OX=9606 GN=RPL7A PE=1 SV=2	29	9	10	9	266	30	10.61	239
Q8WWY3	PRPF31	U4/U6 small nuclear ribonucleoprotein Prp31 OS=Homo sapiens OX=9606 GN=PRPF31 PE=1 SV=2	4	2	2	2	499	55.4	5.78	29
P98175	RBM10	RNA-binding protein 10 OS=Homo sapiens OX=9606 GN=RBM10 PE=1 SV=3	2	1	1	1	930	103.5	5.97	22
P84090	ERH	Enhancer of rudimentary homolog OS=Homo sapiens OX=9606 GN=ERH PE=1 SV=1	44	4	8	4	104	12.3	5.92	205
O94905	ERLIN2	Erlin-2 OS=Homo sapiens OX=9606 GN=ERLIN2 PE=1 SV=1	11	3	3	2	339	37.8	5.62	67
P16615	ATP2A2	Sarcoplasmic/endoplasmic reticulum calcium ATPase 2 OS=Homo sapiens OX=9606 GN=ATP2A2 PE=1 SV=1	6	5	6	5	1042	114.7	5.34	68
P27694	RPA1	Replication protein A 70 kDa DNA-binding subunit OS=Homo sapiens OX=9606 GN=RPA1 PE=1 SV=2	26	13	20	13	616	68.1	7.21	666
Q9P258	RCC2	Protein RCC2 OS=Homo sapiens OX=9606 GN=RCC2 PE=1 SV=2	11	4	4	4	522	56	8.78	50
P05089	ARG1	Arginase-1 OS=Homo sapiens OX=9606 GN=ARG1 PE=1 SV=2	14	5	5	5	322	34.7	7.21	67
Q15637	SF1	Splicing factor 1 OS=Homo sapiens OX=9606 GN=SF1 PE=1 SV=4	17	8	13	8	639	68.3	8.98	365
Q9NUD5	ZCCHC3	Zinc finger CCHC domain-containing protein 3 OS=Homo sapiens OX=9606 GN=ZCCHC3 PE=1 SV=2	8	3	4	3	403	43.5	8.53	134
P07737	PFN1	Profilin-1 OS=Homo sapiens OX=9606 GN=PFN1 PE=1 SV=2	13	2	2	2	140	15	8.27	43
P05198	EIF2S1	Eukaryotic translation initiation factor 2 subunit 1 OS=Homo sapiens OX=9606 GN=EIF2S1 PE=1 SV=3	34	10	11	10	315	36.1	5.08	175
Q15019	SEPTIN2	Septin-2 OS=Homo sapiens OX=9606 GN=SEPTIN2 PE=1 SV=1	3	1	2	1	361	41.5	6.6	48
P30101	PDIA3	Protein disulfide-isomerase A3 OS=Homo sapiens OX=9606 GN=PDIA3 PE=1 SV=4	2	1	1	1	505	56.7	6.35	20
O75531	BANF1	Barrier-to-autointegration factor OS=Homo sapiens OX=9606 GN=BANF1 PE=1 SV=1	21	2	4	2	89	10.1	6.09	95
Q9H7D7	WDR26	WD repeat-containing protein 26 OS=Homo sapiens OX=9606 GN=WDR26 PE=1 SV=3	7	5	6	5	661	72.1	6.16	128
P51153	RAB13	Ras-related protein Rab-13 OS=Homo sapiens OX=9606 GN=RAB13 PE=1 SV=1	14	3	4	1	203	22.8	9.19	92
Q00059	TFAM	Transcription factor A, mitochondrial OS=Homo sapiens OX=9606 GN=TFAM PE=1 SV=1	4	1	1	1	246	29.1	9.72	47
O15372	EIF3H	Eukaryotic translation initiation factor 3 subunit H OS=Homo sapiens OX=9606 GN=EIF3H PE=1 SV=1	24	7	7	7	352	39.9	6.54	118
Q96AK3	APOBEC3D	DNA dC->dU-editing enzyme APOBEC-3D OS=Homo sapiens OX=9606 GN=APOBEC3D PE=1 SV=1	3	1	1	1	386	46.6	8.4	0
P31942	HNRNPH3	Heterogeneous nuclear ribonucleoprotein H3 OS=Homo sapiens OX=9606 GN=HNRNPH3 PE=1 SV=2	41	9	24	8	346	36.9	6.87	786
P62805	H4C1	Histone H4 OS=Homo sapiens OX=9606 GN=H4C1 PE=1 SV=2	51	6	10	6	103	11.4	11.36	263
Q13155	AIMP2	Aminoacyl tRNA synthase complex-interacting multifunctional protein 2 OS=Homo sapiens OX=9606 GN=AIMP2 PE=1 SV=2	12	2	2	2	320	35.3	8.22	125
Q96G25	MED8	Mediator of RNA polymerase II transcription subunit 8 OS=Homo sapiens OX=9606 GN=MED8 PE=1 SV=2	10	2	2	2	268	29.1	7.44	25
P61978	HNRNPK	Heterogeneous nuclear ribonucleoprotein K OS=Homo sapiens OX=9606 GN=HNRNPK PE=1 SV=1	38	16	31	16	463	50.9	5.54	802
Q9BVJ7	DUSP23	Dual specificity protein phosphatase 23 OS=Homo sapiens OX=9606 GN=DUSP23 PE=1 SV=1	15	2	2	2	150	16.6	8.21	51
P24534	EEF1B2	Elongation factor 1-beta OS=Homo sapiens OX=9606 GN=EEF1B2 PE=1 SV=3	7	2	3	1	225	24.7	4.67	53
Q9C005	DPY30	Protein dpy-30 homolog OS=Homo sapiens OX=9606 GN=DPY30 PE=1 SV=1	31	2	3	2	99	11.2	4.88	106
Q6NUK1	SLC25A24	Mitochondrial adenyl nucleotide antiporter SLC25A24 OS=Homo sapiens OX=9606 GN=SLC25A24 PE=1 SV=2	5	2	2	2	477	53.3	6.33	0
Q68CP9	ARID2	AT-rich interactive domain-containing protein 2 OS=Homo sapiens OX=9606 GN=ARID2 PE=1 SV=2	1	1	1	1	1835	197.3	7.42	0
O75909	CCNK	Cyclin-K OS=Homo sapiens OX=9606 GN=CCNK PE=1 SV=2	4	1	1	1	580	64.2	8.41	48
Q9BZH6	WDR11	WD repeat-containing protein 11 OS=Homo sapiens OX=9606 GN=WDR11 PE=1 SV=1	2	2	3	2	1224	136.6	6.92	26
P37108	SRP14	Signal recognition particle 14 kDa protein OS=Homo sapiens OX=9606 GN=SRP14 PE=1 SV=2	22	3	3	3	136	14.6	10.04	35
Q9UBQ0	VPS29	Vacuolar protein sorting-associated protein 29 OS=Homo sapiens OX=9606 GN=VPS29 PE=1 SV=1	5	1	1	1	182	20.5	6.79	51
Q07666	KHDRBS1	KH domain-containing, RNA-binding, signal transduction-associated protein 1 OS=Homo sapiens OX=9606 GN=KHDRBS1 PE=1 SV=1	28	9	13	9	443	48.2	8.66	322
Q9BTL3	RAMAC	RNA guanine-N7 methyltransferase activating subunit OS=Homo sapiens OX=9606 GN=RAMAC PE=1 SV=1	26	2	3	2	118	14.4	8.94	37
P54136	RARS1	Arginine--tRNA ligase, cytoplasmic OS=Homo sapiens OX=9606 GN=RARS1 PE=1 SV=2	19	11	13	11	660	75.3	6.68	253
Q5T1M5	FKBP15	FK506-binding protein 15 OS=Homo sapiens OX=9606 GN=FKBP15 PE=1 SV=2	37	39	69	39	1219	133.5	5.2	2376
Q99661	KIF2C	Kinesin-like protein KIF2C OS=Homo sapiens OX=9606 GN=KIF2C PE=1 SV=2	6	4	4	4	725	81.3	7.83	107
Q9Y6R0	NUMBL	Numb-like protein OS=Homo sapiens OX=9606 GN=NUMBL PE=1 SV=1	3	1	1	1	609	64.9	8.85	30
P62888	RPL30	Large ribosomal subunit protein eL30 OS=Homo sapiens OX=9606 GN=RPL30 PE=1 SV=2	35	5	9	5	115	12.8	9.63	207
P14678	SNRPB	Small nuclear ribonucleoprotein-associated proteins B and B' OS=Homo sapiens OX=9606 GN=SNRPB PE=1 SV=2	13	3	5	3	240	24.6	11.19	127
P06730	EIF4E	Eukaryotic translation initiation factor 4E OS=Homo sapiens OX=9606 GN=EIF4E PE=1 SV=2	31	4	4	4	217	25.1	6.15	148
Q9BUK6	MSTO1	Protein misato homolog 1 OS=Homo sapiens OX=9606 GN=MSTO1 PE=1 SV=1	2	1	1	1	570	61.8	6.11	0
Q8WUJ3	CEMIP	Cell migration-inducing and hyaluronan-binding protein OS=Homo sapiens OX=9606 GN=CEMIP PE=1 SV=2	1	1	1	1	1361	152.9	7.85	0
P49674	CSNK1E	Casein kinase I isoform epsilon OS=Homo sapiens OX=9606 GN=CSNK1E PE=1 SV=1	7	4	4	3	416	47.3	9.66	69
O60762	DPM1	Dolichol-phosphate mannosyltransferase subunit 1 OS=Homo sapiens OX=9606 GN=DPM1 PE=1 SV=1	4	1	1	1	260	29.6	9.57	0
P55735	SEC13	Protein SEC13 homolog OS=Homo sapiens OX=9606 GN=SEC13 PE=1 SV=3	30	7	7	7	322	35.5	5.48	156
Q9NQ84	GPRC5C	G-protein coupled receptor family C group 5 member C OS=Homo sapiens OX=9606 GN=GPRC5C PE=1 SV=2	3	1	1	1	441	48.2	8.43	57
Q8IXM2	BAP18	Chromatin complexes subunit BAP18 OS=Homo sapiens OX=9606 GN=BAP18 PE=1 SV=1	59	6	7	6	172	17.9	7.33	183
Q07021	C1QBP	Complement component 1 Q subcomponent-binding protein, mitochondrial OS=Homo sapiens OX=9606 GN=C1QBP PE=1 SV=1	10	1	1	1	282	31.3	4.84	66
Q709C8	VPS13C	Intermembrane lipid transfer protein VPS13C OS=Homo sapiens OX=9606 GN=VPS13C PE=1 SV=1	0	1	1	1	3753	422.1	6.83	0
P0DP57	SLURP2	Secreted Ly-6/uPAR domain-containing protein 2 OS=Homo sapiens OX=9606 GN=SLURP2 PE=1 SV=1	13	1	1	1	97	10.2	6.62	0
Q9HAS0	C17orf75	Protein Njmu-R1 OS=Homo sapiens OX=9606 GN=C17orf75 PE=1 SV=2	3	1	1	1	396	44.6	5.03	50
Q9UNK0	STX8	Syntaxin-8 OS=Homo sapiens OX=9606 GN=STX8 PE=1 SV=2	3	1	1	1	236	26.9	4.98	38
P07197	NEFM	Neurofilament medium polypeptide OS=Homo sapiens OX=9606 GN=NEFM PE=1 SV=3	1	1	1	1	916	102.4	4.91	0
P18621	RPL17	Large ribosomal subunit protein uL22 OS=Homo sapiens OX=9606 GN=RPL17 PE=1 SV=3	47	8	12	8	184	21.4	10.17	148
Q9HCU9	BRMS1	Breast cancer metastasis-suppressor 1 OS=Homo sapiens OX=9606 GN=BRMS1 PE=1 SV=1	10	2	2	2	246	28.4	4.74	24
O43776	NARS1	Asparagine--tRNA ligase, cytoplasmic OS=Homo sapiens OX=9606 GN=NARS1 PE=1 SV=1	2	1	1	1	548	62.9	6.25	40
Q9H479	FN3K	Fructosamine-3-kinase OS=Homo sapiens OX=9606 GN=FN3K PE=1 SV=1	6	2	2	2	309	35.1	7.55	32
P23246	SFPQ	Splicing factor, proline- and glutamine-rich OS=Homo sapiens OX=9606 GN=SFPQ PE=1 SV=2	32	27	70	26	707	76.1	9.44	1139
Q13247	SRSF6	Serine/arginine-rich splicing factor 6 OS=Homo sapiens OX=9606 GN=SRSF6 PE=1 SV=2	13	5	5	4	344	39.6	11.43	109
P63208	SKP1	S-phase kinase-associated protein 1 OS=Homo sapiens OX=9606 GN=SKP1 PE=1 SV=2	12	2	2	2	163	18.6	4.54	58
P01040	CSTA	Cystatin-A OS=Homo sapiens OX=9606 GN=CSTA PE=1 SV=1	7	1	1	1	98	11	5.5	0
Q9BPX6	MICU1	Calcium uptake protein 1, mitochondrial OS=Homo sapiens OX=9606 GN=MICU1 PE=1 SV=1	4	2	2	2	476	54.3	8.41	29
P53396	ACLY	ATP-citrate synthase OS=Homo sapiens OX=9606 GN=ACLY PE=1 SV=3	5	6	7	6	1101	120.8	7.33	62
Q9UBX3	SLC25A10	Mitochondrial dicarboxylate carrier OS=Homo sapiens OX=9606 GN=SLC25A10 PE=1 SV=2	3	1	1	1	287	31.3	9.54	41
Q9Y5L4	TIMM13	Mitochondrial import inner membrane translocase subunit Tim13 OS=Homo sapiens OX=9606 GN=TIMM13 PE=1 SV=1	12	1	1	1	95	10.5	8.18	34
Q96F86	EDC3	Enhancer of mRNA-decapping protein 3 OS=Homo sapiens OX=9606 GN=EDC3 PE=1 SV=1	2	1	1	1	508	56	7.11	32
Q92841	DDX17	Probable ATP-dependent RNA helicase DDX17 OS=Homo sapiens OX=9606 GN=DDX17 PE=1 SV=2	26	18	24	13	729	80.2	8.27	630
Q92743	HTRA1	Serine protease HTRA1 OS=Homo sapiens OX=9606 GN=HTRA1 PE=1 SV=1	1	1	1	1	480	51.3	7.83	26
P61626	LYZ	Lysozyme C OS=Homo sapiens OX=9606 GN=LYZ PE=1 SV=1	13	2	2	2	148	16.5	9.16	56
P0CF74	IGLC6	Immunoglobulin lambda constant 6 OS=Homo sapiens OX=9606 GN=IGLC6 PE=1 SV=1	32	2	2	1	106	11.3	7.24	51
Q9P0K7	RAI14	Ankycorbin OS=Homo sapiens OX=9606 GN=RAI14 PE=1 SV=2	1	1	1	1	980	110	6.21	22
P62910	RPL32	Large ribosomal subunit protein eL32 OS=Homo sapiens OX=9606 GN=RPL32 PE=1 SV=2	26	4	6	4	135	15.9	11.33	175
Q9UJA5	TRMT6	tRNA (adenine(58)-N(1))-methyltransferase non-catalytic subunit TRM6 OS=Homo sapiens OX=9606 GN=TRMT6 PE=1 SV=1	3	1	1	1	497	55.8	7.55	35
P15559	NQO1	NAD(P)H dehydrogenase [quinone] 1 OS=Homo sapiens OX=9606 GN=NQO1 PE=1 SV=1	11	2	4	2	274	30.8	8.88	93
Q8TE68	EPS8L1	Epidermal growth factor receptor kinase substrate 8-like protein 1 OS=Homo sapiens OX=9606 GN=EPS8L1 PE=1 SV=3	1	1	1	1	723	80.2	6.04	0
Q13162	PRDX4	Peroxiredoxin-4 OS=Homo sapiens OX=9606 GN=PRDX4 PE=1 SV=1	11	3	3	1	271	30.5	6.29	56
O15027	SEC16A	Protein transport protein Sec16A OS=Homo sapiens OX=9606 GN=SEC16A PE=1 SV=4	24	38	54	38	2357	251.7	5.8	1237
Q02241	KIF23	Kinesin-like protein KIF23 OS=Homo sapiens OX=9606 GN=KIF23 PE=1 SV=3	2	2	2	2	960	110	8.51	49
Q9NZT1	CALML5	Calmodulin-like protein 5 OS=Homo sapiens OX=9606 GN=CALML5 PE=1 SV=2	27	2	2	2	146	15.9	4.44	16
P63241	EIF5A	Eukaryotic translation initiation factor 5A-1 OS=Homo sapiens OX=9606 GN=EIF5A PE=1 SV=2	12	2	2	2	154	16.8	5.24	28
P09493	TPM1	Tropomyosin alpha-1 chain OS=Homo sapiens OX=9606 GN=TPM1 PE=1 SV=2	21	7	9	1	284	32.7	4.74	142
P12956	XRCC6	X-ray repair cross-complementing protein 6 OS=Homo sapiens OX=9606 GN=XRCC6 PE=1 SV=2	26	14	21	14	609	69.8	6.64	396
P52597	HNRNPF	Heterogeneous nuclear ribonucleoprotein F OS=Homo sapiens OX=9606 GN=HNRNPF PE=1 SV=3	28	9	15	8	415	45.6	5.58	339
Q9ULX6	AKAP8L	A-kinase anchor protein 8-like OS=Homo sapiens OX=9606 GN=AKAP8L PE=1 SV=4	2	1	1	1	646	71.6	5.05	22
Q14004	CDK13	Cyclin-dependent kinase 13 OS=Homo sapiens OX=9606 GN=CDK13 PE=1 SV=2	4	6	7	4	1512	164.8	9.69	64
P62937	PPIA	Peptidyl-prolyl cis-trans isomerase A OS=Homo sapiens OX=9606 GN=PPIA PE=1 SV=2	18	3	3	3	165	18	7.81	91
Q69YN2	CWF19L1	CWF19-like protein 1 OS=Homo sapiens OX=9606 GN=CWF19L1 PE=1 SV=2	3	1	1	1	538	60.6	7.24	60
Q05469	LIPE	Hormone-sensitive lipase OS=Homo sapiens OX=9606 GN=LIPE PE=1 SV=4	1	1	1	1	1076	116.5	6.7	0
Q9NPL8	TIMMDC1	Complex I assembly factor TIMMDC1, mitochondrial OS=Homo sapiens OX=9606 GN=TIMMDC1 PE=1 SV=2	7	2	2	2	285	32.2	8.5	52
P46778	RPL21	Large ribosomal subunit protein eL21 OS=Homo sapiens OX=9606 GN=RPL21 PE=1 SV=2	33	5	9	5	160	18.6	10.49	111
P62310	LSM3	U6 snRNA-associated Sm-like protein LSm3 OS=Homo sapiens OX=9606 GN=LSM3 PE=1 SV=2	8	1	1	1	102	11.8	4.7	27
Q9H074	PAIP1	Polyadenylate-binding protein-interacting protein 1 OS=Homo sapiens OX=9606 GN=PAIP1 PE=1 SV=1	3	2	2	2	479	53.5	4.81	28
Q9NUM3	SLC39A9	Zinc transporter ZIP9 OS=Homo sapiens OX=9606 GN=SLC39A9 PE=1 SV=2	5	1	1	1	307	32.2	6.71	30
Q9BRQ8	AIFM2	Ferroptosis suppressor protein 1 OS=Homo sapiens OX=9606 GN=AIFM2 PE=1 SV=1	6	2	2	2	373	40.5	9.11	34
P78347	GTF2I	General transcription factor II-I OS=Homo sapiens OX=9606 GN=GTF2I PE=1 SV=2	3	3	3	3	998	112.3	6.39	32
Q9Y262	EIF3L	Eukaryotic translation initiation factor 3 subunit L OS=Homo sapiens OX=9606 GN=EIF3L PE=1 SV=1	26	13	20	13	564	66.7	6.34	412
P08134	RHOC	Rho-related GTP-binding protein RhoC OS=Homo sapiens OX=9606 GN=RHOC PE=1 SV=1	4	1	1	1	193	22	6.58	0
Q96MH2	HEXIM2	Protein HEXIM2 OS=Homo sapiens OX=9606 GN=HEXIM2 PE=1 SV=1	4	1	1	1	286	32.4	6.55	37
P51572	BCAP31	B-cell receptor-associated protein 31 OS=Homo sapiens OX=9606 GN=BCAP31 PE=1 SV=3	4	1	1	1	246	28	8.44	0
P25705	ATP5F1A	ATP synthase subunit alpha, mitochondrial OS=Homo sapiens OX=9606 GN=ATP5F1A PE=1 SV=1	10	6	6	6	553	59.7	9.13	132
P06576	ATP5F1B	ATP synthase subunit beta, mitochondrial OS=Homo sapiens OX=9606 GN=ATP5F1B PE=1 SV=3	24	9	10	9	529	56.5	5.4	333
Q96SQ9	CYP2S1	Cytochrome P450 2S1 OS=Homo sapiens OX=9606 GN=CYP2S1 PE=1 SV=2	3	1	1	1	504	55.8	8.62	0
Q9P0J0	NDUFA13	NADH dehydrogenase [ubiquinone] 1 alpha subcomplex subunit 13 OS=Homo sapiens OX=9606 GN=NDUFA13 PE=1 SV=3	13	2	3	2	144	16.7	8.43	51
P01860	IGHG3	Immunoglobulin heavy constant gamma 3 OS=Homo sapiens OX=9606 GN=IGHG3 PE=1 SV=3	8	4	102	1	446	49.1	6.87	952
P40818	USP8	Ubiquitin carboxyl-terminal hydrolase 8 OS=Homo sapiens OX=9606 GN=USP8 PE=1 SV=1	1	1	1	1	1118	127.4	8.51	33
P68431	H3C1	Histone H3.1 OS=Homo sapiens OX=9606 GN=H3C1 PE=1 SV=2	5	1	1	1	136	15.4	11.12	46
Q9NW13	RBM28	RNA-binding protein 28 OS=Homo sapiens OX=9606 GN=RBM28 PE=1 SV=3	3	2	2	2	759	85.7	9.22	42
Q96FJ0	STAMBPL1	AMSH-like protease OS=Homo sapiens OX=9606 GN=STAMBPL1 PE=1 SV=2	2	1	1	1	436	49.8	7.23	24
O43920	NDUFS5	NADH dehydrogenase [ubiquinone] iron-sulfur protein 5 OS=Homo sapiens OX=9606 GN=NDUFS5 PE=1 SV=3	9	1	1	1	106	12.5	9.14	17
Q9GZY8	MFF	Mitochondrial fission factor OS=Homo sapiens OX=9606 GN=MFF PE=1 SV=1	8	2	3	2	342	38.4	8.95	58
P16402	H1-3	Histone H1.3 OS=Homo sapiens OX=9606 GN=H1-3 PE=1 SV=2	15	6	8	6	221	22.3	11.02	192
Q13206	DDX10	Probable ATP-dependent RNA helicase DDX10 OS=Homo sapiens OX=9606 GN=DDX10 PE=1 SV=2	13	10	11	10	875	100.8	8.63	194
O95363	FARS2	Phenylalanine--tRNA ligase, mitochondrial OS=Homo sapiens OX=9606 GN=FARS2 PE=1 SV=1	4	2	2	2	451	52.3	7.46	40
P55011	SLC12A2	Solute carrier family 12 member 2 OS=Homo sapiens OX=9606 GN=SLC12A2 PE=1 SV=1	3	2	2	2	1212	131.4	6.4	67
P04843	RPN1	Dolichyl-diphosphooligosaccharide--protein glycosyltransferase subunit 1 OS=Homo sapiens OX=9606 GN=RPN1 PE=1 SV=1	12	7	7	7	607	68.5	6.38	160
Q8IVF2	AHNAK2	Protein AHNAK2 OS=Homo sapiens OX=9606 GN=AHNAK2 PE=1 SV=2	0	1	1	1	5795	616.2	5.36	0
Q96QR8	PURB	Transcriptional activator protein Pur-beta OS=Homo sapiens OX=9606 GN=PURB PE=1 SV=3	10	3	3	3	312	33.2	5.43	48
P14866	HNRNPL	Heterogeneous nuclear ribonucleoprotein L OS=Homo sapiens OX=9606 GN=HNRNPL PE=1 SV=2	26	9	15	9	589	64.1	8.22	399
Q9UG63	ABCF2	ATP-binding cassette sub-family F member 2 OS=Homo sapiens OX=9606 GN=ABCF2 PE=1 SV=2	22	12	14	12	623	71.2	7.37	163
Q71F56	MED13L	Mediator of RNA polymerase II transcription subunit 13-like OS=Homo sapiens OX=9606 GN=MED13L PE=1 SV=1	1	3	3	3	2210	242.4	6.04	57
O95817	BAG3	BAG family molecular chaperone regulator 3 OS=Homo sapiens OX=9606 GN=BAG3 PE=1 SV=3	5	2	2	2	575	61.6	6.95	31
P04080	CSTB	Cystatin-B OS=Homo sapiens OX=9606 GN=CSTB PE=1 SV=2	12	1	2	1	98	11.1	7.56	33
Q96PQ7	KLHL5	Kelch-like protein 5 OS=Homo sapiens OX=9606 GN=KLHL5 PE=1 SV=3	20	13	17	11	755	84.4	6.64	396
Q9ULH7	MRTFB	Myocardin-related transcription factor B OS=Homo sapiens OX=9606 GN=MRTFB PE=1 SV=3	5	4	4	4	1088	118.1	6.28	47
P17931	LGALS3	Galectin-3 OS=Homo sapiens OX=9606 GN=LGALS3 PE=1 SV=5	10	2	2	2	250	26.1	8.56	13
Q9UKF6	CPSF3	Cleavage and polyadenylation specificity factor subunit 3 OS=Homo sapiens OX=9606 GN=CPSF3 PE=1 SV=1	3	2	2	2	684	77.4	5.6	24
Q9BUE0	MED18	Mediator of RNA polymerase II transcription subunit 18 OS=Homo sapiens OX=9606 GN=MED18 PE=1 SV=1	7	1	1	1	208	23.6	6.54	0
P00338	LDHA	L-lactate dehydrogenase A chain OS=Homo sapiens OX=9606 GN=LDHA PE=1 SV=2	5	2	2	2	332	36.7	8.27	18
Q9H8G2	CAAP1	Caspase activity and apoptosis inhibitor 1 OS=Homo sapiens OX=9606 GN=CAAP1 PE=1 SV=2	2	1	1	1	361	38.3	4.72	0
P13861	PRKAR2A	cAMP-dependent protein kinase type II-alpha regulatory subunit OS=Homo sapiens OX=9606 GN=PRKAR2A PE=1 SV=2	7	2	2	2	404	45.5	5.07	35
P0DMV8	HSPA1A	Heat shock 70 kDa protein 1A OS=Homo sapiens OX=9606 GN=HSPA1A PE=1 SV=1	21	10	13	9	641	70	5.66	259
P09669	COX6C	Cytochrome c oxidase subunit 6C OS=Homo sapiens OX=9606 GN=COX6C PE=1 SV=2	32	3	3	3	75	8.8	10.39	61
Q86V81	ALYREF	THO complex subunit 4 OS=Homo sapiens OX=9606 GN=ALYREF PE=1 SV=3	15	3	4	3	257	26.9	11.15	167
Q96HR3	MED30	Mediator of RNA polymerase II transcription subunit 30 OS=Homo sapiens OX=9606 GN=MED30 PE=1 SV=1	4	1	1	1	178	20.3	8.27	47
Q8NEZ5	FBXO22	F-box only protein 22 OS=Homo sapiens OX=9606 GN=FBXO22 PE=1 SV=1	2	1	1	1	403	44.5	7.03	0
Q09161	NCBP1	Nuclear cap-binding protein subunit 1 OS=Homo sapiens OX=9606 GN=NCBP1 PE=1 SV=1	4	2	2	2	790	91.8	6.43	34
Q7LGA3	HS2ST1	Heparan sulfate 2-O-sulfotransferase 1 OS=Homo sapiens OX=9606 GN=HS2ST1 PE=1 SV=1	3	1	1	1	356	41.9	8.69	36
Q8WUD4	CCDC12	Coiled-coil domain-containing protein 12 OS=Homo sapiens OX=9606 GN=CCDC12 PE=1 SV=1	4	1	1	1	166	19.2	7.34	0
Q9HCU5	PREB	Prolactin regulatory element-binding protein OS=Homo sapiens OX=9606 GN=PREB PE=1 SV=2	2	1	1	1	417	45.4	7.88	42
P62736	ACTA2	Actin, aortic smooth muscle OS=Homo sapiens OX=9606 GN=ACTA2 PE=1 SV=1	22	8	22	1	377	42	5.39	346
Q6P1N0	CC2D1A	Coiled-coil and C2 domain-containing protein 1A OS=Homo sapiens OX=9606 GN=CC2D1A PE=1 SV=1	1	1	1	1	951	104	8.09	26
P60174	TPI1	Triosephosphate isomerase OS=Homo sapiens OX=9606 GN=TPI1 PE=1 SV=4	10	2	2	2	249	26.7	6.9	82
A6NHR9	SMCHD1	Structural maintenance of chromosomes flexible hinge domain-containing protein 1 OS=Homo sapiens OX=9606 GN=SMCHD1 PE=1 SV=2	0	1	1	1	2005	226.2	7.3	0
O75569	PRKRA	Interferon-inducible double-stranded RNA-dependent protein kinase activator A OS=Homo sapiens OX=9606 GN=PRKRA PE=1 SV=1	4	1	1	1	313	34.4	8.41	43
Q9NYH9	UTP6	U3 small nucleolar RNA-associated protein 6 homolog OS=Homo sapiens OX=9606 GN=UTP6 PE=1 SV=2	2	1	1	1	597	70.1	7.28	0
Q9Y2X0	MED16	Mediator of RNA polymerase II transcription subunit 16 OS=Homo sapiens OX=9606 GN=MED16 PE=1 SV=2	2	2	2	2	877	96.7	7.37	60
P31689	DNAJA1	DnaJ homolog subfamily A member 1 OS=Homo sapiens OX=9606 GN=DNAJA1 PE=1 SV=2	19	7	9	7	397	44.8	7.08	137
Q96I51	RCC1L	RCC1-like G exchanging factor-like protein OS=Homo sapiens OX=9606 GN=RCC1L PE=1 SV=3	3	1	1	1	464	49.9	8.29	16
P35579	MYH9	Myosin-9 OS=Homo sapiens OX=9606 GN=MYH9 PE=1 SV=4	48	88	153	75	1960	226.4	5.6	4532
Q5JTH9	RRP12	RRP12-like protein OS=Homo sapiens OX=9606 GN=RRP12 PE=1 SV=2	1	2	2	2	1297	143.6	8.75	38
Q96RY7	IFT140	Intraflagellar transport protein 140 homolog OS=Homo sapiens OX=9606 GN=IFT140 PE=1 SV=1	2	3	3	3	1462	165.1	6.04	39
P78371	CCT2	T-complex protein 1 subunit beta OS=Homo sapiens OX=9606 GN=CCT2 PE=1 SV=4	2	1	1	1	535	57.5	6.46	22
P0DP23	CALM1	Calmodulin-1 OS=Homo sapiens OX=9606 GN=CALM1 PE=1 SV=1	30	6	11	5	149	16.8	4.22	292
P46777	RPL5	Large ribosomal subunit protein uL18 OS=Homo sapiens OX=9606 GN=RPL5 PE=1 SV=3	23	7	10	7	297	34.3	9.72	180
Q8WWM7	ATXN2L	Ataxin-2-like protein OS=Homo sapiens OX=9606 GN=ATXN2L PE=1 SV=2	13	15	17	15	1075	113.3	8.59	307
Q6IQ23	PLEKHA7	Pleckstrin homology domain-containing family A member 7 OS=Homo sapiens OX=9606 GN=PLEKHA7 PE=1 SV=2	1	1	1	1	1121	127.1	9.35	15
P53350	PLK1	Serine/threonine-protein kinase PLK1 OS=Homo sapiens OX=9606 GN=PLK1 PE=1 SV=1	5	2	2	2	603	68.2	8.91	22
Q9BYJ9	YTHDF1	YTH domain-containing family protein 1 OS=Homo sapiens OX=9606 GN=YTHDF1 PE=1 SV=1	15	7	9	4	559	60.8	8.79	236
O14497	ARID1A	AT-rich interactive domain-containing protein 1A OS=Homo sapiens OX=9606 GN=ARID1A PE=1 SV=3	11	17	20	16	2285	241.9	6.7	592
P62701	RPS4X	Small ribosomal subunit protein eS4, X isoform OS=Homo sapiens OX=9606 GN=RPS4X PE=1 SV=2	40	10	13	10	263	29.6	10.15	337
Q9NX24	NHP2	H/ACA ribonucleoprotein complex subunit 2 OS=Homo sapiens OX=9606 GN=NHP2 PE=1 SV=1	7	1	1	1	153	17.2	8.22	30
Q9UJS0	SLC25A13	Electrogenic aspartate/glutamate antiporter SLC25A13, mitochondrial OS=Homo sapiens OX=9606 GN=SLC25A13 PE=1 SV=2	4	3	3	2	675	74.1	8.62	43
Q3YEC7	RABL6	Rab-like protein 6 OS=Homo sapiens OX=9606 GN=RABL6 PE=1 SV=2	2	2	2	2	729	79.5	5.22	41
Q8IXT5	RBM12B	RNA-binding protein 12B OS=Homo sapiens OX=9606 GN=RBM12B PE=1 SV=2	6	6	7	6	1001	118	6.81	83
Q9NYF8	BCLAF1	Bcl-2-associated transcription factor 1 OS=Homo sapiens OX=9606 GN=BCLAF1 PE=1 SV=2	19	15	23	14	920	106.1	9.98	483
Q6IBS0	TWF2	Twinfilin-2 OS=Homo sapiens OX=9606 GN=TWF2 PE=1 SV=2	5	1	1	1	349	39.5	6.84	22
O76031	CLPX	ATP-dependent Clp protease ATP-binding subunit clpX-like, mitochondrial OS=Homo sapiens OX=9606 GN=CLPX PE=1 SV=2	6	3	3	3	633	69.2	7.58	23
P11310	ACADM	Medium-chain specific acyl-CoA dehydrogenase, mitochondrial OS=Homo sapiens OX=9606 GN=ACADM PE=1 SV=1	2	1	1	1	421	46.6	8.37	23
O95232	LUC7L3	Luc7-like protein 3 OS=Homo sapiens OX=9606 GN=LUC7L3 PE=1 SV=2	8	3	3	3	432	51.4	9.79	79
Q75N03	CBLL1	E3 ubiquitin-protein ligase Hakai OS=Homo sapiens OX=9606 GN=CBLL1 PE=1 SV=1	4	1	1	1	491	54.5	8.29	22
Q6UWP8	SBSN	Suprabasin OS=Homo sapiens OX=9606 GN=SBSN PE=1 SV=2	18	3	4	3	590	60.5	7.01	215
P20930	FLG	Filaggrin OS=Homo sapiens OX=9606 GN=FLG PE=1 SV=3	3	4	5	4	4061	434.9	9.25	76
P62263	RPS14	Small ribosomal subunit protein uS11 OS=Homo sapiens OX=9606 GN=RPS14 PE=1 SV=3	37	4	5	4	151	16.3	10.05	175
Q9BQ39	DDX50	ATP-dependent RNA helicase DDX50 OS=Homo sapiens OX=9606 GN=DDX50 PE=1 SV=1	3	2	2	1	737	82.5	9.17	62
P26368	U2AF2	Splicing factor U2AF 65 kDa subunit OS=Homo sapiens OX=9606 GN=U2AF2 PE=1 SV=4	21	6	7	6	475	53.5	9.09	175
Q16181	SEPTIN7	Septin-7 OS=Homo sapiens OX=9606 GN=SEPTIN7 PE=1 SV=2	4	2	3	1	437	50.6	8.63	62
P40227	CCT6A	T-complex protein 1 subunit zeta OS=Homo sapiens OX=9606 GN=CCT6A PE=1 SV=3	5	2	2	2	531	58	6.68	13
P02751	FN1	Fibronectin OS=Homo sapiens OX=9606 GN=FN1 PE=1 SV=5	7	12	13	12	2477	272.2	5.5	268
Q9H9B4	SFXN1	Sideroflexin-1 OS=Homo sapiens OX=9606 GN=SFXN1 PE=1 SV=4	8	2	2	2	322	35.6	9.07	43
Q14498	RBM39	RNA-binding protein 39 OS=Homo sapiens OX=9606 GN=RBM39 PE=1 SV=2	16	7	8	7	530	59.3	10.1	299
P62851	RPS25	Small ribosomal subunit protein eS25 OS=Homo sapiens OX=9606 GN=RPS25 PE=1 SV=1	30	4	4	4	125	13.7	10.11	79
Q5T9A4	ATAD3B	ATPase family AAA domain-containing protein 3B OS=Homo sapiens OX=9606 GN=ATAD3B PE=1 SV=1	12	8	9	1	648	72.5	9.2	162
P33527	ABCC1	Multidrug resistance-associated protein 1 OS=Homo sapiens OX=9606 GN=ABCC1 PE=1 SV=3	1	2	2	2	1531	171.5	7.11	0
Q96EY8	MMAB	Corrinoid adenosyltransferase MMAB OS=Homo sapiens OX=9606 GN=MMAB PE=1 SV=1	6	1	1	1	250	27.4	8.6	0
O96019	ACTL6A	Actin-like protein 6A OS=Homo sapiens OX=9606 GN=ACTL6A PE=1 SV=1	15	4	4	4	429	47.4	5.6	91
Q9NR56	MBNL1	Muscleblind-like protein 1 OS=Homo sapiens OX=9606 GN=MBNL1 PE=1 SV=2	5	2	3	2	388	41.8	8.9	26
Q16594	TAF9	Transcription initiation factor TFIID subunit 9 OS=Homo sapiens OX=9606 GN=TAF9 PE=1 SV=1	3	1	1	1	264	29	8.66	33
P83731	RPL24	Large ribosomal subunit protein eL24 OS=Homo sapiens OX=9606 GN=RPL24 PE=1 SV=1	13	2	2	2	157	17.8	11.25	28
Q9HC36	MRM3	rRNA methyltransferase 3, mitochondrial OS=Homo sapiens OX=9606 GN=MRM3 PE=1 SV=2	5	2	2	2	420	47	8.73	25
Q9UEW8	STK39	STE20/SPS1-related proline-alanine-rich protein kinase OS=Homo sapiens OX=9606 GN=STK39 PE=1 SV=3	6	3	4	3	545	59.4	6.29	104
Q9NX58	LYAR	Cell growth-regulating nucleolar protein OS=Homo sapiens OX=9606 GN=LYAR PE=1 SV=3	3	1	1	1	379	43.6	9.57	37
P10515	DLAT	Dihydrolipoyllysine-residue acetyltransferase component of pyruvate dehydrogenase complex, mitochondrial OS=Homo sapiens OX=9606 GN=DLAT PE=1 SV=3	12	5	5	5	647	69	7.84	128
P55884	EIF3B	Eukaryotic translation initiation factor 3 subunit B OS=Homo sapiens OX=9606 GN=EIF3B PE=1 SV=3	17	15	15	15	814	92.4	5	253
Q9BQC6	MRPL57	Large ribosomal subunit protein mL63 OS=Homo sapiens OX=9606 GN=MRPL57 PE=1 SV=1	13	1	1	1	102	12.3	11.44	0
P06703	S100A6	Protein S100-A6 OS=Homo sapiens OX=9606 GN=S100A6 PE=1 SV=1	9	1	1	1	90	10.2	5.48	34
P48735	IDH2	Isocitrate dehydrogenase [NADP], mitochondrial OS=Homo sapiens OX=9606 GN=IDH2 PE=1 SV=2	3	1	1	1	452	50.9	8.69	27
Q8NEN9	PDZD8	PDZ domain-containing protein 8 OS=Homo sapiens OX=9606 GN=PDZD8 PE=1 SV=1	2	1	1	1	1154	128.5	6.09	33
O43707	ACTN4	Alpha-actinin-4 OS=Homo sapiens OX=9606 GN=ACTN4 PE=1 SV=2	2	1	1	1	911	104.8	5.44	14
Q15070	OXA1L	Mitochondrial inner membrane protein OXA1L OS=Homo sapiens OX=9606 GN=OXA1L PE=1 SV=3	2	1	1	1	435	48.5	9.45	42
Q9BW19	KIFC1	Kinesin-like protein KIFC1 OS=Homo sapiens OX=9606 GN=KIFC1 PE=1 SV=2	18	10	12	10	673	73.7	8.98	280
O00541	PES1	Pescadillo homolog OS=Homo sapiens OX=9606 GN=PES1 PE=1 SV=1	9	6	6	6	588	68	7.33	82
P26599	PTBP1	Polypyrimidine tract-binding protein 1 OS=Homo sapiens OX=9606 GN=PTBP1 PE=1 SV=2	17	8	17	7	557	59.6	9.16	455
O75821	EIF3G	Eukaryotic translation initiation factor 3 subunit G OS=Homo sapiens OX=9606 GN=EIF3G PE=1 SV=2	12	2	2	2	320	35.6	6.13	70
Q8TDM6	DLG5	Disks large homolog 5 OS=Homo sapiens OX=9606 GN=DLG5 PE=1 SV=4	1	1	1	1	1919	213.7	7.42	14
P62306	SNRPF	Small nuclear ribonucleoprotein F OS=Homo sapiens OX=9606 GN=SNRPF PE=1 SV=1	15	1	2	1	86	9.7	4.67	122
Q9Y4K4	MAP4K5	Mitogen-activated protein kinase kinase kinase kinase 5 OS=Homo sapiens OX=9606 GN=MAP4K5 PE=1 SV=2	1	1	1	1	846	95	7.83	0
Q8N3C0	ASCC3	Activating signal cointegrator 1 complex subunit 3 OS=Homo sapiens OX=9606 GN=ASCC3 PE=1 SV=3	3	6	6	6	2202	251.3	7.09	52
Q9HD45	TM9SF3	Transmembrane 9 superfamily member 3 OS=Homo sapiens OX=9606 GN=TM9SF3 PE=1 SV=2	1	1	1	1	589	67.8	7.21	16
P09429	HMGB1	High mobility group protein B1 OS=Homo sapiens OX=9606 GN=HMGB1 PE=1 SV=3	20	4	4	4	215	24.9	5.74	43
P19338	NCL	Nucleolin OS=Homo sapiens OX=9606 GN=NCL PE=1 SV=3	10	7	7	7	710	76.6	4.7	99
O14925	TIMM23	Mitochondrial import inner membrane translocase subunit Tim23 OS=Homo sapiens OX=9606 GN=TIMM23 PE=1 SV=1	8	1	1	1	209	21.9	8.6	70
Q9Y6C9	MTCH2	Mitochondrial carrier homolog 2 OS=Homo sapiens OX=9606 GN=MTCH2 PE=1 SV=1	3	1	1	1	303	33.3	7.97	18
O75369	FLNB	Filamin-B OS=Homo sapiens OX=9606 GN=FLNB PE=1 SV=2	5	12	12	11	2602	278	5.73	195
Q9H2D1	SLC25A32	Mitochondrial folate transporter/carrier OS=Homo sapiens OX=9606 GN=SLC25A32 PE=1 SV=2	3	1	1	1	315	35.4	9.45	0
P60903	S100A10	Protein S100-A10 OS=Homo sapiens OX=9606 GN=S100A10 PE=1 SV=2	10	1	1	1	97	11.2	7.37	17
Q15154	PCM1	Pericentriolar material 1 protein OS=Homo sapiens OX=9606 GN=PCM1 PE=1 SV=5	14	24	30	24	2024	228.4	5.02	659
Q9NUM4	TMEM106B	Transmembrane protein 106B OS=Homo sapiens OX=9606 GN=TMEM106B PE=1 SV=2	4	1	1	1	274	31.1	6.99	0
P36542	ATP5F1C	ATP synthase subunit gamma, mitochondrial OS=Homo sapiens OX=9606 GN=ATP5F1C PE=1 SV=1	3	1	1	1	298	33	9.22	0
P48729	CSNK1A1	Casein kinase I isoform alpha OS=Homo sapiens OX=9606 GN=CSNK1A1 PE=1 SV=2	17	5	5	4	337	38.9	9.57	89
P56381	ATP5F1E	ATP synthase subunit epsilon, mitochondrial OS=Homo sapiens OX=9606 GN=ATP5F1E PE=1 SV=2	16	1	1	1	51	5.8	9.92	0
Q86SR1	GALNT10	Polypeptide N-acetylgalactosaminyltransferase 10 OS=Homo sapiens OX=9606 GN=GALNT10 PE=1 SV=2	2	1	1	1	603	68.9	8.59	36
P62854	RPS26	Small ribosomal subunit protein eS26 OS=Homo sapiens OX=9606 GN=RPS26 PE=1 SV=3	14	2	3	2	115	13	11	33
Q92804	TAF15	TATA-binding protein-associated factor 2N OS=Homo sapiens OX=9606 GN=TAF15 PE=1 SV=1	17	8	18	6	592	61.8	8.02	413
P78345	RPP38	Ribonuclease P protein subunit p38 OS=Homo sapiens OX=9606 GN=RPP38 PE=1 SV=2	10	3	3	3	283	31.8	9.92	28
Q96RQ1	ERGIC2	Endoplasmic reticulum-Golgi intermediate compartment protein 2 OS=Homo sapiens OX=9606 GN=ERGIC2 PE=1 SV=2	7	2	2	2	377	42.5	6.77	19
Q9ULL4	PLXNB3	Plexin-B3 OS=Homo sapiens OX=9606 GN=PLXNB3 PE=1 SV=2	0	1	1	1	1909	206.7	6.4	16
O43395	PRPF3	U4/U6 small nuclear ribonucleoprotein Prp3 OS=Homo sapiens OX=9606 GN=PRPF3 PE=1 SV=2	3	2	2	2	683	77.5	9.5	40
P46087	NOP2	Probable 28S rRNA (cytosine(4447)-C(5))-methyltransferase OS=Homo sapiens OX=9606 GN=NOP2 PE=1 SV=2	5	4	4	4	812	89.2	9.23	53
Q9NVA2	SEPTIN11	Septin-11 OS=Homo sapiens OX=9606 GN=SEPTIN11 PE=1 SV=3	6	3	4	2	429	49.4	6.81	81
P13639	EEF2	Elongation factor 2 OS=Homo sapiens OX=9606 GN=EEF2 PE=1 SV=4	6	5	5	5	858	95.3	6.83	74
Q9HAU5	UPF2	Regulator of nonsense transcripts 2 OS=Homo sapiens OX=9606 GN=UPF2 PE=1 SV=1	1	1	1	1	1272	147.7	5.69	0
Q9UL42	PNMA2	Paraneoplastic antigen Ma2 OS=Homo sapiens OX=9606 GN=PNMA2 PE=1 SV=2	2	1	1	1	364	41.5	4.86	0
P61011	SRP54	Signal recognition particle subunit SRP54 OS=Homo sapiens OX=9606 GN=SRP54 PE=1 SV=1	1	1	1	1	504	55.7	8.75	0
Q9NX63	CHCHD3	MICOS complex subunit MIC19 OS=Homo sapiens OX=9606 GN=CHCHD3 PE=1 SV=1	15	3	3	3	227	26.1	8.28	114
P47929	LGALS7	Galectin-7 OS=Homo sapiens OX=9606 GN=LGALS7 PE=1 SV=2	24	3	4	3	136	15.1	7.62	94
O00214	LGALS8	Galectin-8 OS=Homo sapiens OX=9606 GN=LGALS8 PE=1 SV=4	3	1	1	1	317	35.8	8.25	0
P15880	RPS2	Small ribosomal subunit protein uS5 OS=Homo sapiens OX=9606 GN=RPS2 PE=1 SV=2	41	10	10	10	293	31.3	10.24	224
Q86TG7	PEG10	Retrotransposon-derived protein PEG10 OS=Homo sapiens OX=9606 GN=PEG10 PE=1 SV=2	1	1	1	1	708	80.1	6.39	37
Q9UBX7	KLK11	Kallikrein-11 OS=Homo sapiens OX=9606 GN=KLK11 PE=1 SV=2	2	1	1	1	282	31	8.94	33
Q96FJ2	DYNLL2	Dynein light chain 2, cytoplasmic OS=Homo sapiens OX=9606 GN=DYNLL2 PE=1 SV=1	8	1	1	1	89	10.3	7.37	0
P60660	MYL6	Myosin light polypeptide 6 OS=Homo sapiens OX=9606 GN=MYL6 PE=1 SV=2	66	9	19	7	151	16.9	4.65	527
Q9P2E9	RRBP1	Ribosome-binding protein 1 OS=Homo sapiens OX=9606 GN=RRBP1 PE=1 SV=5	12	16	18	16	1410	152.4	8.6	386
P78362	SRPK2	SRSF protein kinase 2 OS=Homo sapiens OX=9606 GN=SRPK2 PE=1 SV=3	4	2	2	2	688	77.5	4.97	45
Q9UQ80	PA2G4	Proliferation-associated protein 2G4 OS=Homo sapiens OX=9606 GN=PA2G4 PE=1 SV=3	2	1	1	1	394	43.8	6.55	16
O43747	AP1G1	AP-1 complex subunit gamma-1 OS=Homo sapiens OX=9606 GN=AP1G1 PE=1 SV=5	2	2	2	2	822	91.3	6.8	23
P61247	RPS3A	Small ribosomal subunit protein eS1 OS=Homo sapiens OX=9606 GN=RPS3A PE=1 SV=2	34	9	17	9	264	29.9	9.73	401
P61254	RPL26	Large ribosomal subunit protein uL24 OS=Homo sapiens OX=9606 GN=RPL26 PE=1 SV=1	28	5	7	1	145	17.2	10.55	181
Q92600	CNOT9	CCR4-NOT transcription complex subunit 9 OS=Homo sapiens OX=9606 GN=CNOT9 PE=1 SV=1	9	3	3	3	299	33.6	8.03	33
P55786	NPEPPS	Puromycin-sensitive aminopeptidase OS=Homo sapiens OX=9606 GN=NPEPPS PE=1 SV=2	2	2	2	2	919	103.2	5.72	32
Q02040	AKAP17A	A-kinase anchor protein 17A OS=Homo sapiens OX=9606 GN=AKAP17A PE=1 SV=2	4	3	3	3	695	80.7	9.73	28
Q9BW92	TARS2	Threonine--tRNA ligase, mitochondrial OS=Homo sapiens OX=9606 GN=TARS2 PE=1 SV=1	4	3	3	3	718	81	7.3	27
Q14103	HNRNPD	Heterogeneous nuclear ribonucleoprotein D0 OS=Homo sapiens OX=9606 GN=HNRNPD PE=1 SV=1	19	6	6	4	355	38.4	7.81	154
Q9H6W3	RIOX1	Ribosomal oxygenase 1 OS=Homo sapiens OX=9606 GN=RIOX1 PE=1 SV=2	2	1	1	1	641	71	6.46	24
Q8TBX8	PIP4K2C	Phosphatidylinositol 5-phosphate 4-kinase type-2 gamma OS=Homo sapiens OX=9606 GN=PIP4K2C PE=1 SV=3	6	2	2	2	421	47.3	6.84	34
Q14254	FLOT2	Flotillin-2 OS=Homo sapiens OX=9606 GN=FLOT2 PE=1 SV=2	3	1	1	1	428	47	5.25	14
Q3ZCQ8	TIMM50	Mitochondrial import inner membrane translocase subunit TIM50 OS=Homo sapiens OX=9606 GN=TIMM50 PE=1 SV=2	5	1	1	1	353	39.6	8.37	40
Q06830	PRDX1	Peroxiredoxin-1 OS=Homo sapiens OX=9606 GN=PRDX1 PE=1 SV=1	20	5	5	3	199	22.1	8.13	72
Q6DKI1	RPL7L1	Ribosomal protein uL30-like OS=Homo sapiens OX=9606 GN=RPL7L1 PE=1 SV=2	6	1	1	1	255	29.7	10.52	22
P17612	PRKACA	cAMP-dependent protein kinase catalytic subunit alpha OS=Homo sapiens OX=9606 GN=PRKACA PE=1 SV=2	5	2	2	2	351	40.6	8.79	36
Q15650	TRIP4	Activating signal cointegrator 1 OS=Homo sapiens OX=9606 GN=TRIP4 PE=1 SV=4	4	2	2	2	581	66.1	7.85	66
P63010	AP2B1	AP-2 complex subunit beta OS=Homo sapiens OX=9606 GN=AP2B1 PE=1 SV=1	29	21	25	21	937	104.5	5.38	651
Q13492	PICALM	Phosphatidylinositol-binding clathrin assembly protein OS=Homo sapiens OX=9606 GN=PICALM PE=1 SV=2	6	4	5	4	652	70.7	7.9	103
P11177	PDHB	Pyruvate dehydrogenase E1 component subunit beta, mitochondrial OS=Homo sapiens OX=9606 GN=PDHB PE=1 SV=3	2	1	1	1	359	39.2	6.65	30
Q06210	GFPT1	Glutamine--fructose-6-phosphate aminotransferase [isomerizing] 1 OS=Homo sapiens OX=9606 GN=GFPT1 PE=1 SV=3	3	2	2	2	699	78.8	7.11	0
P55084	HADHB	Trifunctional enzyme subunit beta, mitochondrial OS=Homo sapiens OX=9606 GN=HADHB PE=1 SV=3	11	5	5	5	474	51.3	9.41	53
P68400	CSNK2A1	Casein kinase II subunit alpha OS=Homo sapiens OX=9606 GN=CSNK2A1 PE=1 SV=1	16	5	8	5	391	45.1	7.74	182
P46782	RPS5	Small ribosomal subunit protein uS7 OS=Homo sapiens OX=9606 GN=RPS5 PE=1 SV=4	23	4	6	4	204	22.9	9.72	98
P46781	RPS9	Small ribosomal subunit protein uS4 OS=Homo sapiens OX=9606 GN=RPS9 PE=1 SV=3	16	4	8	4	194	22.6	10.65	193
Q07955	SRSF1	Serine/arginine-rich splicing factor 1 OS=Homo sapiens OX=9606 GN=SRSF1 PE=1 SV=2	23	7	8	7	248	27.7	10.36	90
Q13144	EIF2B5	Translation initiation factor eIF-2B subunit epsilon OS=Homo sapiens OX=9606 GN=EIF2B5 PE=1 SV=3	5	2	2	2	721	80.3	5.08	68
O15078	CEP290	Centrosomal protein of 290 kDa OS=Homo sapiens OX=9606 GN=CEP290 PE=1 SV=2	0	1	1	1	2479	290.2	5.95	35
Q2TB90	HKDC1	Hexokinase HKDC1 OS=Homo sapiens OX=9606 GN=HKDC1 PE=1 SV=3	10	9	9	9	917	102.5	7.12	114
O14979	HNRNPDL	Heterogeneous nuclear ribonucleoprotein D-like OS=Homo sapiens OX=9606 GN=HNRNPDL PE=1 SV=3	15	8	9	6	420	46.4	9.57	182
Q9Y3F4	STRAP	Serine-threonine kinase receptor-associated protein OS=Homo sapiens OX=9606 GN=STRAP PE=1 SV=1	16	4	4	4	350	38.4	5.12	148
P63313	TMSB10	Thymosin beta-10 OS=Homo sapiens OX=9606 GN=TMSB10 PE=1 SV=2	32	1	1	1	44	5	5.36	40
Q92769	HDAC2	Histone deacetylase 2 OS=Homo sapiens OX=9606 GN=HDAC2 PE=1 SV=2	14	5	7	3	488	55.3	5.91	105
Q8N6R0	METTL13	eEF1A lysine and N-terminal methyltransferase OS=Homo sapiens OX=9606 GN=METTL13 PE=1 SV=1	2	1	1	1	699	78.7	6.73	16
Q08379	GOLGA2	Golgin subfamily A member 2 OS=Homo sapiens OX=9606 GN=GOLGA2 PE=1 SV=3	6	5	6	5	1002	113	5.02	74
P55265	ADAR	Double-stranded RNA-specific adenosine deaminase OS=Homo sapiens OX=9606 GN=ADAR PE=1 SV=4	6	7	8	7	1226	136	8.65	150
A8MWD9	SNRPGP15	Putative small nuclear ribonucleoprotein G-like protein 15 OS=Homo sapiens OX=9606 GN=SNRPGP15 PE=5 SV=2	16	1	1	1	76	8.5	8.84	17
P27105	STOM	Stomatin OS=Homo sapiens OX=9606 GN=STOM PE=1 SV=3	12	3	4	3	288	31.7	7.88	73
Q9NWW5	CLN6	Ceroid-lipofuscinosis neuronal protein 6 OS=Homo sapiens OX=9606 GN=CLN6 PE=1 SV=1	4	1	1	1	311	35.9	8.87	62
Q6P1X5	TAF2	Transcription initiation factor TFIID subunit 2 OS=Homo sapiens OX=9606 GN=TAF2 PE=1 SV=3	4	3	3	3	1199	136.9	8.19	67
Q9Y6A4	CFAP20	Cilia- and flagella-associated protein 20 OS=Homo sapiens OX=9606 GN=CFAP20 PE=1 SV=1	4	1	1	1	193	22.8	9.76	0
Q9H4A3	WNK1	Serine/threonine-protein kinase WNK1 OS=Homo sapiens OX=9606 GN=WNK1 PE=1 SV=2	9	17	20	17	2382	250.6	6.34	432
P56556	NDUFA6	NADH dehydrogenase [ubiquinone] 1 alpha subcomplex subunit 6 OS=Homo sapiens OX=9606 GN=NDUFA6 PE=1 SV=4	6	1	1	1	128	15.1	9.98	27
Q9H061	TMEM126A	Transmembrane protein 126A OS=Homo sapiens OX=9606 GN=TMEM126A PE=1 SV=1	5	1	1	1	195	21.5	9.26	0
Q9UDW1	UQCR10	Cytochrome b-c1 complex subunit 9 OS=Homo sapiens OX=9606 GN=UQCR10 PE=1 SV=3	38	2	2	2	63	7.3	9.47	77
Q12830	BPTF	Nucleosome-remodeling factor subunit BPTF OS=Homo sapiens OX=9606 GN=BPTF PE=1 SV=3	1	3	4	3	3046	338.1	6.54	30
Q96FT9	IFT43	Intraflagellar transport protein 43 homolog OS=Homo sapiens OX=9606 GN=IFT43 PE=1 SV=3	4	1	1	1	208	23.5	4.75	38
Q9Y3C6	PPIL1	Peptidyl-prolyl cis-trans isomerase-like 1 OS=Homo sapiens OX=9606 GN=PPIL1 PE=1 SV=1	17	2	2	2	166	18.2	7.99	33
Q969X5	ERGIC1	Endoplasmic reticulum-Golgi intermediate compartment protein 1 OS=Homo sapiens OX=9606 GN=ERGIC1 PE=1 SV=1	4	1	1	1	290	32.6	7.06	25
P68363	TUBA1B	Tubulin alpha-1B chain OS=Homo sapiens OX=9606 GN=TUBA1B PE=1 SV=1	19	7	10	3	451	50.1	5.06	239
P43490	NAMPT	Nicotinamide phosphoribosyltransferase OS=Homo sapiens OX=9606 GN=NAMPT PE=1 SV=1	21	9	9	9	491	55.5	7.15	189
Q9ULX3	NOB1	RNA-binding protein NOB1 OS=Homo sapiens OX=9606 GN=NOB1 PE=1 SV=1	5	2	2	2	412	46.6	7.18	26
P04083	ANXA1	Annexin A1 OS=Homo sapiens OX=9606 GN=ANXA1 PE=1 SV=2	18	5	5	5	346	38.7	7.02	86
Q6P5R6	RPL22L1	Ribosomal protein eL22-like OS=Homo sapiens OX=9606 GN=RPL22L1 PE=1 SV=2	25	3	3	3	122	14.6	9.38	41
Q9NYL2	MAP3K20	Mitogen-activated protein kinase kinase kinase 20 OS=Homo sapiens OX=9606 GN=MAP3K20 PE=1 SV=3	4	2	2	2	800	91.1	7.87	92
Q99700	ATXN2	Ataxin-2 OS=Homo sapiens OX=9606 GN=ATXN2 PE=1 SV=2	12	12	15	12	1313	140.2	9.57	429
Q9Y277	VDAC3	Voltage-dependent anion-selective channel protein 3 OS=Homo sapiens OX=9606 GN=VDAC3 PE=1 SV=1	8	1	1	1	283	30.6	8.66	0
O15269	SPTLC1	Serine palmitoyltransferase 1 OS=Homo sapiens OX=9606 GN=SPTLC1 PE=1 SV=1	8	3	4	3	473	52.7	6.01	25
Q9UPU7	TBC1D2B	TBC1 domain family member 2B OS=Homo sapiens OX=9606 GN=TBC1D2B PE=1 SV=2	3	2	2	2	963	109.8	6.16	38
P23526	AHCY	Adenosylhomocysteinase OS=Homo sapiens OX=9606 GN=AHCY PE=1 SV=4	13	4	4	4	432	47.7	6.34	132
Q15773	MLF2	Myeloid leukemia factor 2 OS=Homo sapiens OX=9606 GN=MLF2 PE=1 SV=1	15	3	3	3	248	28.1	6.9	64
Q7L576	CYFIP1	Cytoplasmic FMR1-interacting protein 1 OS=Homo sapiens OX=9606 GN=CYFIP1 PE=1 SV=1	1	1	1	1	1253	145.1	6.9	0
Q6NUQ4	TMEM214	Transmembrane protein 214 OS=Homo sapiens OX=9606 GN=TMEM214 PE=1 SV=2	5	3	3	3	689	77.1	9.14	74
Q8NEZ4	KMT2C	Histone-lysine N-methyltransferase 2C OS=Homo sapiens OX=9606 GN=KMT2C PE=1 SV=3	1	5	6	5	4911	541	6.49	117
P0DOX7		Immunoglobulin kappa light chain OS=Homo sapiens OX=9606 PE=1 SV=1	16	2	3	2	214	23.4	7.17	158
Q9Y399	MRPS2	Small ribosomal subunit protein uS2m OS=Homo sapiens OX=9606 GN=MRPS2 PE=1 SV=1	5	2	2	2	296	33.2	9.26	0
P12004	PCNA	Proliferating cell nuclear antigen OS=Homo sapiens OX=9606 GN=PCNA PE=1 SV=1	3	1	1	1	261	28.8	4.69	0
Q9H1I8	ASCC2	Activating signal cointegrator 1 complex subunit 2 OS=Homo sapiens OX=9606 GN=ASCC2 PE=1 SV=3	3	2	2	2	757	86.3	5.16	61
Q9NXP7	GIN1	Gypsy retrotransposon integrase-like protein 1 OS=Homo sapiens OX=9606 GN=GIN1 PE=1 SV=3	2	1	1	1	522	59.8	7.97	0
Q7Z7H8	MRPL10	Large ribosomal subunit protein uL10m OS=Homo sapiens OX=9606 GN=MRPL10 PE=1 SV=3	10	2	2	2	261	29.3	9.58	50
P24666	ACP1	Low molecular weight phosphotyrosine protein phosphatase OS=Homo sapiens OX=9606 GN=ACP1 PE=1 SV=3	7	1	1	1	158	18	6.74	38
P14868	DARS1	Aspartate--tRNA ligase, cytoplasmic OS=Homo sapiens OX=9606 GN=DARS1 PE=1 SV=2	24	12	13	12	501	57.1	6.55	161
Q8NBQ5	HSD17B11	Estradiol 17-beta-dehydrogenase 11 OS=Homo sapiens OX=9606 GN=HSD17B11 PE=1 SV=4	9	3	3	3	300	32.9	9.17	50
Q9H694	BICC1	Protein bicaudal C homolog 1 OS=Homo sapiens OX=9606 GN=BICC1 PE=1 SV=2	10	7	8	7	974	104.8	8.54	107
P62140	PPP1CB	Serine/threonine-protein phosphatase PP1-beta catalytic subunit OS=Homo sapiens OX=9606 GN=PPP1CB PE=1 SV=3	14	3	3	1	327	37.2	6.19	125
Q6P2E9	EDC4	Enhancer of mRNA-decapping protein 4 OS=Homo sapiens OX=9606 GN=EDC4 PE=1 SV=1	5	6	7	6	1401	151.6	5.86	139
P48047	ATP5PO	ATP synthase subunit O, mitochondrial OS=Homo sapiens OX=9606 GN=ATP5PO PE=1 SV=1	10	2	2	2	213	23.3	9.96	29
P0C0L4	C4A	Complement C4-A OS=Homo sapiens OX=9606 GN=C4A PE=1 SV=2	1	2	3	2	1744	192.7	7.08	35
P06748	NPM1	Nucleophosmin OS=Homo sapiens OX=9606 GN=NPM1 PE=1 SV=2	24	6	9	6	294	32.6	4.78	256
Q00610	CLTC	Clathrin heavy chain 1 OS=Homo sapiens OX=9606 GN=CLTC PE=1 SV=5	41	56	82	56	1675	191.5	5.69	2265
P30740	SERPINB1	Leukocyte elastase inhibitor OS=Homo sapiens OX=9606 GN=SERPINB1 PE=1 SV=1	6	2	2	2	379	42.7	6.28	0
Q96CN7	ISOC1	Isochorismatase domain-containing protein 1 OS=Homo sapiens OX=9606 GN=ISOC1 PE=1 SV=3	5	1	1	1	298	32.2	7.39	25
P41252	IARS1	Isoleucine--tRNA ligase, cytoplasmic OS=Homo sapiens OX=9606 GN=IARS1 PE=1 SV=2	12	12	15	12	1262	144.4	6.15	272
Q9BYD1	MRPL13	Large ribosomal subunit protein uL13m OS=Homo sapiens OX=9606 GN=MRPL13 PE=1 SV=1	6	1	1	1	178	20.7	9.16	0
Q6P2Q9	PRPF8	Pre-mRNA-processing-splicing factor 8 OS=Homo sapiens OX=9606 GN=PRPF8 PE=1 SV=2	11	25	33	25	2335	273.4	8.84	422
Q9NWU5	MRPL22	Large ribosomal subunit protein uL22m OS=Homo sapiens OX=9606 GN=MRPL22 PE=1 SV=1	12	2	2	2	206	23.6	9.94	40
P81605	DCD	Dermcidin OS=Homo sapiens OX=9606 GN=DCD PE=1 SV=2	27	3	10	3	110	11.3	6.54	214
O14975	SLC27A2	Long-chain fatty acid transport protein 2 OS=Homo sapiens OX=9606 GN=SLC27A2 PE=1 SV=2	3	2	2	2	620	70.3	8.51	84
P35250	RFC2	Replication factor C subunit 2 OS=Homo sapiens OX=9606 GN=RFC2 PE=1 SV=3	3	1	1	1	354	39.1	6.44	42
O75494	SRSF10	Serine/arginine-rich splicing factor 10 OS=Homo sapiens OX=9606 GN=SRSF10 PE=1 SV=1	11	3	4	3	262	31.3	11.27	78
O00567	NOP56	Nucleolar protein 56 OS=Homo sapiens OX=9606 GN=NOP56 PE=1 SV=4	2	1	1	1	594	66	9.19	37
Q6IN84	MRM1	rRNA methyltransferase 1, mitochondrial OS=Homo sapiens OX=9606 GN=MRM1 PE=1 SV=1	8	2	2	2	353	38.6	7.94	0
O00461	GOLIM4	Golgi integral membrane protein 4 OS=Homo sapiens OX=9606 GN=GOLIM4 PE=1 SV=1	6	3	3	3	696	81.8	4.77	78
Q8N1I0	DOCK4	Dedicator of cytokinesis protein 4 OS=Homo sapiens OX=9606 GN=DOCK4 PE=1 SV=3	21	36	56	36	1966	225.1	7.65	1284
P83111	LACTB	Serine beta-lactamase-like protein LACTB, mitochondrial OS=Homo sapiens OX=9606 GN=LACTB PE=1 SV=2	26	13	19	13	547	60.7	8.53	407
P02794	FTH1	Ferritin heavy chain OS=Homo sapiens OX=9606 GN=FTH1 PE=1 SV=2	7	1	1	1	183	21.2	5.55	26
Q9NZB2	FAM120A	Constitutive coactivator of PPAR-gamma-like protein 1 OS=Homo sapiens OX=9606 GN=FAM120A PE=1 SV=2	20	17	21	16	1118	121.8	8.88	634
Q9BZK7	TBL1XR1	F-box-like/WD repeat-containing protein TBL1XR1 OS=Homo sapiens OX=9606 GN=TBL1XR1 PE=1 SV=1	6	2	2	2	514	55.6	5.55	38
P12532	CKMT1A	Creatine kinase U-type, mitochondrial OS=Homo sapiens OX=9606 GN=CKMT1A PE=1 SV=1	2	1	1	1	417	47	8.34	28
Q13867	BLMH	Bleomycin hydrolase OS=Homo sapiens OX=9606 GN=BLMH PE=1 SV=1	4	2	2	2	455	52.5	6.27	32
O60524	NEMF	Ribosome quality control complex subunit NEMF OS=Homo sapiens OX=9606 GN=NEMF PE=1 SV=4	2	2	2	2	1076	122.9	6.35	0
Q15417	CNN3	Calponin-3 OS=Homo sapiens OX=9606 GN=CNN3 PE=1 SV=1	3	1	1	1	329	36.4	6.05	0
P31949	S100A11	Protein S100-A11 OS=Homo sapiens OX=9606 GN=S100A11 PE=1 SV=2	15	2	2	2	105	11.7	7.12	46
Q14671	PUM1	Pumilio homolog 1 OS=Homo sapiens OX=9606 GN=PUM1 PE=1 SV=3	3	2	2	2	1186	126.4	6.84	107
Q12768	WASHC5	WASH complex subunit 5 OS=Homo sapiens OX=9606 GN=WASHC5 PE=1 SV=1	1	1	2	1	1159	134.2	6.98	45
P11166	SLC2A1	Solute carrier family 2, facilitated glucose transporter member 1 OS=Homo sapiens OX=9606 GN=SLC2A1 PE=1 SV=2	2	1	1	1	492	54	8.72	0
P09497	CLTB	Clathrin light chain B OS=Homo sapiens OX=9606 GN=CLTB PE=1 SV=1	17	6	7	6	229	25.2	4.64	106
P84103	SRSF3	Serine/arginine-rich splicing factor 3 OS=Homo sapiens OX=9606 GN=SRSF3 PE=1 SV=1	27	4	4	3	164	19.3	11.65	125
Q12802	AKAP13	A-kinase anchor protein 13 OS=Homo sapiens OX=9606 GN=AKAP13 PE=1 SV=2	1	1	1	1	2813	307.4	5.24	35
P61313	RPL15	Large ribosomal subunit protein eL15 OS=Homo sapiens OX=9606 GN=RPL15 PE=1 SV=2	29	5	5	5	204	24.1	11.62	128
P02788	LTF	Lactotransferrin OS=Homo sapiens OX=9606 GN=LTF PE=1 SV=6	3	2	2	2	710	78.1	8.12	32
Q99417	MYCBP	c-Myc-binding protein OS=Homo sapiens OX=9606 GN=MYCBP PE=1 SV=3	46	5	6	5	103	12	5.91	110
P21675	TAF1	Transcription initiation factor TFIID subunit 1 OS=Homo sapiens OX=9606 GN=TAF1 PE=1 SV=2	4	8	8	8	1872	212.5	5.07	69
P43686	PSMC4	26S proteasome regulatory subunit 6B OS=Homo sapiens OX=9606 GN=PSMC4 PE=1 SV=2	5	2	2	2	418	47.3	5.21	28
P38919	EIF4A3	Eukaryotic initiation factor 4A-III OS=Homo sapiens OX=9606 GN=EIF4A3 PE=1 SV=4	37	12	19	11	411	46.8	6.73	379
Q9C0B0	UNK	RING finger protein unkempt homolog OS=Homo sapiens OX=9606 GN=UNK PE=1 SV=2	1	1	1	1	810	88	6.86	0
Q15459	SF3A1	Splicing factor 3A subunit 1 OS=Homo sapiens OX=9606 GN=SF3A1 PE=1 SV=1	20	13	18	13	793	88.8	5.22	302
Q8IXM3	MRPL41	Large ribosomal subunit protein mL41 OS=Homo sapiens OX=9606 GN=MRPL41 PE=1 SV=1	5	1	1	1	137	15.4	9.57	16
Q07157	TJP1	Tight junction protein ZO-1 OS=Homo sapiens OX=9606 GN=TJP1 PE=1 SV=3	22	31	39	31	1748	195.3	6.7	684
P20290	BTF3	Transcription factor BTF3 OS=Homo sapiens OX=9606 GN=BTF3 PE=1 SV=1	9	1	1	1	206	22.2	9.38	17
Q9GZT3	SLIRP	SRA stem-loop-interacting RNA-binding protein, mitochondrial OS=Homo sapiens OX=9606 GN=SLIRP PE=1 SV=1	38	4	5	4	109	12.3	10.24	87
O95168	NDUFB4	NADH dehydrogenase [ubiquinone] 1 beta subcomplex subunit 4 OS=Homo sapiens OX=9606 GN=NDUFB4 PE=1 SV=3	8	1	1	1	129	15.2	9.85	17
O43795	MYO1B	Unconventional myosin-Ib OS=Homo sapiens OX=9606 GN=MYO1B PE=1 SV=3	2	2	2	2	1136	131.9	9.38	77
Q9BTC0	DIDO1	Death-inducer obliterator 1 OS=Homo sapiens OX=9606 GN=DIDO1 PE=1 SV=5	0	1	1	1	2240	243.7	7.88	21
O43143	DHX15	ATP-dependent RNA helicase DHX15 OS=Homo sapiens OX=9606 GN=DHX15 PE=1 SV=2	24	17	23	16	795	90.9	7.46	477
Q96PZ0	PUS7	Pseudouridylate synthase 7 homolog OS=Homo sapiens OX=9606 GN=PUS7 PE=1 SV=2	3	2	2	2	661	75	6.37	37
Q8NDH2	CCDC168	Leucine-rich repeat transmembrane protein CCDC168 OS=Homo sapiens OX=9606 GN=CCDC168 PE=2 SV=3	0	1	1	1	7081	801.4	8.79	0
P09211	GSTP1	Glutathione S-transferase P OS=Homo sapiens OX=9606 GN=GSTP1 PE=1 SV=2	9	2	2	2	210	23.3	5.64	26
Q9NVC6	MED17	Mediator of RNA polymerase II transcription subunit 17 OS=Homo sapiens OX=9606 GN=MED17 PE=1 SV=2	7	3	3	3	651	72.8	7.44	99
Q7LBC6	KDM3B	Lysine-specific demethylase 3B OS=Homo sapiens OX=9606 GN=KDM3B PE=1 SV=2	1	1	1	1	1761	191.5	7.18	0
O75448	MED24	Mediator of RNA polymerase II transcription subunit 24 OS=Homo sapiens OX=9606 GN=MED24 PE=1 SV=1	2	2	2	2	989	110.2	6.95	19
Q9H7E9	C8orf33	UPF0488 protein C8orf33 OS=Homo sapiens OX=9606 GN=C8orf33 PE=1 SV=1	21	4	5	4	229	25	9.95	112
P09661	SNRPA1	U2 small nuclear ribonucleoprotein A' OS=Homo sapiens OX=9606 GN=SNRPA1 PE=1 SV=2	20	4	5	4	255	28.4	8.62	150
Q14847	LASP1	LIM and SH3 domain protein 1 OS=Homo sapiens OX=9606 GN=LASP1 PE=1 SV=2	26	8	10	8	261	29.7	7.05	286
Q9BQG0	MYBBP1A	Myb-binding protein 1A OS=Homo sapiens OX=9606 GN=MYBBP1A PE=1 SV=2	3	4	4	4	1328	148.8	9.28	69
O95182	NDUFA7	NADH dehydrogenase [ubiquinone] 1 alpha subcomplex subunit 7 OS=Homo sapiens OX=9606 GN=NDUFA7 PE=1 SV=3	10	1	1	1	113	12.5	10.18	22
P42166	TMPO	Lamina-associated polypeptide 2, isoform alpha OS=Homo sapiens OX=9606 GN=TMPO PE=1 SV=2	16	8	10	6	694	75.4	7.66	201
P18124	RPL7	Large ribosomal subunit protein uL30 OS=Homo sapiens OX=9606 GN=RPL7 PE=1 SV=1	24	7	13	7	248	29.2	10.65	249
P56378	ATP5MJ	ATP synthase subunit ATP5MJ, mitochondrial OS=Homo sapiens OX=9606 GN=ATP5MJ PE=1 SV=1	21	1	2	1	58	6.7	10.08	16
P17844	DDX5	Probable ATP-dependent RNA helicase DDX5 OS=Homo sapiens OX=9606 GN=DDX5 PE=1 SV=1	33	20	26	15	614	69.1	8.92	574
O75340	PDCD6	Programmed cell death protein 6 OS=Homo sapiens OX=9606 GN=PDCD6 PE=1 SV=1	6	1	1	1	191	21.9	5.4	37
Q9HAV7	GRPEL1	GrpE protein homolog 1, mitochondrial OS=Homo sapiens OX=9606 GN=GRPEL1 PE=1 SV=2	41	8	9	8	217	24.3	8.12	276
Q9BX79	STRA6	Receptor for retinol uptake STRA6 OS=Homo sapiens OX=9606 GN=STRA6 PE=1 SV=1	3	2	2	2	667	73.5	8.98	33
P55081	MFAP1	Microfibrillar-associated protein 1 OS=Homo sapiens OX=9606 GN=MFAP1 PE=1 SV=2	3	1	1	1	439	51.9	4.98	20
Q6ZNA4	RNF111	E3 ubiquitin-protein ligase Arkadia OS=Homo sapiens OX=9606 GN=RNF111 PE=1 SV=3	1	1	1	1	994	108.8	7.15	28
O15143	ARPC1B	Actin-related protein 2/3 complex subunit 1B OS=Homo sapiens OX=9606 GN=ARPC1B PE=1 SV=3	4	2	2	2	372	40.9	8.35	32
P09038	FGF2	Fibroblast growth factor 2 OS=Homo sapiens OX=9606 GN=FGF2 PE=1 SV=3	3	1	1	1	288	30.8	11.18	69
Q9H936	SLC25A22	Mitochondrial glutamate carrier 1 OS=Homo sapiens OX=9606 GN=SLC25A22 PE=1 SV=1	4	1	1	1	323	34.4	9.29	0
Q86U42	PABPN1	Polyadenylate-binding protein 2 OS=Homo sapiens OX=9606 GN=PABPN1 PE=1 SV=3	15	4	4	4	306	32.7	5.06	73
Q9NX95	SYBU	Syntabulin OS=Homo sapiens OX=9606 GN=SYBU PE=1 SV=2	1	1	1	1	663	72.3	6.25	30
O95985	TOP3B	DNA topoisomerase 3-beta-1 OS=Homo sapiens OX=9606 GN=TOP3B PE=1 SV=1	5	4	4	4	862	96.6	8.12	91
O60884	DNAJA2	DnaJ homolog subfamily A member 2 OS=Homo sapiens OX=9606 GN=DNAJA2 PE=1 SV=1	18	7	7	7	412	45.7	6.48	126
Q99959	PKP2	Plakophilin-2 OS=Homo sapiens OX=9606 GN=PKP2 PE=1 SV=2	1	1	1	1	881	97.4	9.33	66
Q07973	CYP24A1	1,25-dihydroxyvitamin D(3) 24-hydroxylase, mitochondrial OS=Homo sapiens OX=9606 GN=CYP24A1 PE=1 SV=2	4	2	2	2	514	58.8	8.75	19
Q9C0H6	KLHL4	Kelch-like protein 4 OS=Homo sapiens OX=9606 GN=KLHL4 PE=1 SV=2	12	8	11	6	718	80.2	6.86	177
Q13084	MRPL28	Large ribosomal subunit protein bL28m OS=Homo sapiens OX=9606 GN=MRPL28 PE=1 SV=4	5	1	1	1	256	30.1	8.29	19
O43809	NUDT21	Cleavage and polyadenylation specificity factor subunit 5 OS=Homo sapiens OX=9606 GN=NUDT21 PE=1 SV=1	27	5	5	5	227	26.2	8.82	93
Q9UDY4	DNAJB4	DnaJ homolog subfamily B member 4 OS=Homo sapiens OX=9606 GN=DNAJB4 PE=1 SV=1	7	2	2	1	337	37.8	8.5	76
P38646	HSPA9	Stress-70 protein, mitochondrial OS=Homo sapiens OX=9606 GN=HSPA9 PE=1 SV=2	33	21	35	21	679	73.6	6.16	903
Q9P2N5	RBM27	RNA-binding protein 27 OS=Homo sapiens OX=9606 GN=RBM27 PE=1 SV=2	4	4	5	4	1060	118.6	9.19	92
P06733	ENO1	Alpha-enolase OS=Homo sapiens OX=9606 GN=ENO1 PE=1 SV=2	9	3	3	3	434	47.1	7.39	165
Q4G0U5	CFAP221	Cilia- and flagella-associated protein 221 OS=Homo sapiens OX=9606 GN=CFAP221 PE=1 SV=2	1	1	1	1	840	96.8	8.62	0
P63000	RAC1	Ras-related C3 botulinum toxin substrate 1 OS=Homo sapiens OX=9606 GN=RAC1 PE=1 SV=1	11	2	2	2	192	21.4	8.5	48
Q6P161	MRPL54	Large ribosomal subunit protein mL54 OS=Homo sapiens OX=9606 GN=MRPL54 PE=1 SV=1	7	1	1	1	138	15.8	9.6	44
O14646	CHD1	Chromodomain-helicase-DNA-binding protein 1 OS=Homo sapiens OX=9606 GN=CHD1 PE=1 SV=2	2	3	3	2	1710	196.6	7.14	0
P10809	HSPD1	60 kDa heat shock protein, mitochondrial OS=Homo sapiens OX=9606 GN=HSPD1 PE=1 SV=2	14	6	6	6	573	61	5.87	103
Q04695	KRT17	Keratin, type I cytoskeletal 17 OS=Homo sapiens OX=9606 GN=KRT17 PE=1 SV=2	30	16	61	5	432	48.1	5.02	870
Q8TAG9	EXOC6	Exocyst complex component 6 OS=Homo sapiens OX=9606 GN=EXOC6 PE=1 SV=3	1	1	1	1	804	93.7	6.2	30
Q96JJ3	ELMO2	Engulfment and cell motility protein 2 OS=Homo sapiens OX=9606 GN=ELMO2 PE=1 SV=2	29	18	23	18	720	82.6	5.9	830
Q01081	U2AF1	Splicing factor U2AF 35 kDa subunit OS=Homo sapiens OX=9606 GN=U2AF1 PE=1 SV=3	13	2	3	2	240	27.9	8.81	170
Q9Y618	NCOR2	Nuclear receptor corepressor 2 OS=Homo sapiens OX=9606 GN=NCOR2 PE=1 SV=3	2	4	4	4	2514	273.5	7.59	47
Q96HS1	PGAM5	Serine/threonine-protein phosphatase PGAM5, mitochondrial OS=Homo sapiens OX=9606 GN=PGAM5 PE=1 SV=2	30	8	10	8	289	32	8.68	169
Q16875	PFKFB3	6-phosphofructo-2-kinase/fructose-2,6-bisphosphatase 3 OS=Homo sapiens OX=9606 GN=PFKFB3 PE=1 SV=1	6	3	3	3	520	59.6	8.21	72
Q9HCS7	XAB2	Pre-mRNA-splicing factor SYF1 OS=Homo sapiens OX=9606 GN=XAB2 PE=1 SV=2	2	2	2	2	855	99.9	6.23	36
P08574	CYC1	Cytochrome c1, heme protein, mitochondrial OS=Homo sapiens OX=9606 GN=CYC1 PE=1 SV=3	9	2	2	2	325	35.4	9	35
Q9NYV4	CDK12	Cyclin-dependent kinase 12 OS=Homo sapiens OX=9606 GN=CDK12 PE=1 SV=2	3	4	5	2	1490	164.1	9.44	65
Q05519	SRSF11	Serine/arginine-rich splicing factor 11 OS=Homo sapiens OX=9606 GN=SRSF11 PE=1 SV=1	6	2	2	2	484	53.5	10.52	29
Q6UWP7	LCLAT1	Lysocardiolipin acyltransferase 1 OS=Homo sapiens OX=9606 GN=LCLAT1 PE=1 SV=1	2	1	1	1	414	48.9	8.62	0
P62750	RPL23A	Large ribosomal subunit protein uL23 OS=Homo sapiens OX=9606 GN=RPL23A PE=1 SV=1	44	8	10	8	156	17.7	10.45	71
Q9H307	PNN	Pinin OS=Homo sapiens OX=9606 GN=PNN PE=1 SV=5	12	8	10	8	717	81.6	7.14	150
P52272	HNRNPM	Heterogeneous nuclear ribonucleoprotein M OS=Homo sapiens OX=9606 GN=HNRNPM PE=1 SV=3	49	35	64	35	730	77.5	8.7	1235
O15198	SMAD9	Mothers against decapentaplegic homolog 9 OS=Homo sapiens OX=9606 GN=SMAD9 PE=1 SV=1	3	1	1	1	467	52.5	7.77	36
Q96IJ6	GMPPA	Mannose-1-phosphate guanyltransferase alpha OS=Homo sapiens OX=9606 GN=GMPPA PE=1 SV=1	2	1	1	1	420	46.3	7.21	0
Q2TAY7	SMU1	WD40 repeat-containing protein SMU1 OS=Homo sapiens OX=9606 GN=SMU1 PE=1 SV=2	8	4	4	4	513	57.5	7.18	75
Q7Z406	MYH14	Myosin-14 OS=Homo sapiens OX=9606 GN=MYH14 PE=1 SV=2	5	8	9	3	1995	227.7	5.6	270
Q99996	AKAP9	A-kinase anchor protein 9 OS=Homo sapiens OX=9606 GN=AKAP9 PE=1 SV=4	5	17	18	17	3907	452.7	4.98	208
Q96KR1	ZFR	Zinc finger RNA-binding protein OS=Homo sapiens OX=9606 GN=ZFR PE=1 SV=2	4	3	4	3	1074	116.9	9.04	49
Q9H4H8	FAM83D	Protein FAM83D OS=Homo sapiens OX=9606 GN=FAM83D PE=1 SV=3	3	2	2	2	585	64.4	6.54	24
Q9Y5A9	YTHDF2	YTH domain-containing family protein 2 OS=Homo sapiens OX=9606 GN=YTHDF2 PE=1 SV=2	7	4	8	2	579	62.3	8.79	145
Q15084	PDIA6	Protein disulfide-isomerase A6 OS=Homo sapiens OX=9606 GN=PDIA6 PE=1 SV=1	3	1	1	1	440	48.1	5.08	84
Q7Z3U7	MON2	Protein MON2 homolog OS=Homo sapiens OX=9606 GN=MON2 PE=1 SV=3	1	2	2	2	1717	190.2	6.06	0
Q05048	CSTF1	Cleavage stimulation factor subunit 1 OS=Homo sapiens OX=9606 GN=CSTF1 PE=1 SV=1	7	3	3	3	431	48.3	6.58	23
Q13418	ILK	Integrin-linked protein kinase OS=Homo sapiens OX=9606 GN=ILK PE=1 SV=2	6	3	3	3	452	51.4	8.07	28
P40222	TXLNA	Alpha-taxilin OS=Homo sapiens OX=9606 GN=TXLNA PE=1 SV=3	8	4	5	4	546	61.9	6.52	138
P25398	RPS12	Small ribosomal subunit protein eS12 OS=Homo sapiens OX=9606 GN=RPS12 PE=1 SV=3	25	3	3	3	132	14.5	7.21	93
P78527	PRKDC	DNA-dependent protein kinase catalytic subunit OS=Homo sapiens OX=9606 GN=PRKDC PE=1 SV=3	10	43	49	43	4128	468.8	7.12	892
P56537	EIF6	Eukaryotic translation initiation factor 6 OS=Homo sapiens OX=9606 GN=EIF6 PE=1 SV=1	6	1	1	1	245	26.6	4.68	0
P10599	TXN	Thioredoxin OS=Homo sapiens OX=9606 GN=TXN PE=1 SV=3	12	1	1	1	105	11.7	4.92	45
Q9UHD2	TBK1	Serine/threonine-protein kinase TBK1 OS=Homo sapiens OX=9606 GN=TBK1 PE=1 SV=1	7	4	4	4	729	83.6	6.79	131
O60244	MED14	Mediator of RNA polymerase II transcription subunit 14 OS=Homo sapiens OX=9606 GN=MED14 PE=1 SV=2	3	3	3	3	1454	160.5	8.73	59
P61158	ACTR3	Actin-related protein 3 OS=Homo sapiens OX=9606 GN=ACTR3 PE=1 SV=3	2	1	2	1	418	47.3	5.88	20
Q9NZN4	EHD2	EH domain-containing protein 2 OS=Homo sapiens OX=9606 GN=EHD2 PE=1 SV=2	6	4	4	4	543	61.1	6.46	46
P30876	POLR2B	DNA-directed RNA polymerase II subunit RPB2 OS=Homo sapiens OX=9606 GN=POLR2B PE=1 SV=1	15	14	14	14	1174	133.8	6.87	185
Q6UXN9	WDR82	WD repeat-containing protein 82 OS=Homo sapiens OX=9606 GN=WDR82 PE=1 SV=1	4	1	1	1	313	35.1	7.69	14
Q52LJ0	FAM98B	Protein FAM98B OS=Homo sapiens OX=9606 GN=FAM98B PE=1 SV=2	16	4	5	3	433	45.5	8.69	205
Q99575	POP1	Ribonucleases P/MRP protein subunit POP1 OS=Homo sapiens OX=9606 GN=POP1 PE=1 SV=2	4	3	3	3	1024	114.6	9.22	113
Q8N1G4	LRRC47	Leucine-rich repeat-containing protein 47 OS=Homo sapiens OX=9606 GN=LRRC47 PE=1 SV=1	15	8	8	8	583	63.4	8.28	148
O43290	SART1	U4/U6.U5 tri-snRNP-associated protein 1 OS=Homo sapiens OX=9606 GN=SART1 PE=1 SV=1	6	5	5	5	800	90.2	6.13	36
Q13442	PDAP1	28 kDa heat- and acid-stable phosphoprotein OS=Homo sapiens OX=9606 GN=PDAP1 PE=1 SV=1	17	2	3	2	181	20.6	8.87	67
O43852	CALU	Calumenin OS=Homo sapiens OX=9606 GN=CALU PE=1 SV=2	11	4	4	4	315	37.1	4.64	68
Q14152	EIF3A	Eukaryotic translation initiation factor 3 subunit A OS=Homo sapiens OX=9606 GN=EIF3A PE=1 SV=1	21	30	40	30	1382	166.5	6.79	612
Q6P1L8	MRPL14	Large ribosomal subunit protein uL14m OS=Homo sapiens OX=9606 GN=MRPL14 PE=1 SV=1	10	1	2	1	145	15.9	10.24	75
P40925	MDH1	Malate dehydrogenase, cytoplasmic OS=Homo sapiens OX=9606 GN=MDH1 PE=1 SV=4	3	1	1	1	334	36.4	7.36	14
P35606	COPB2	Coatomer subunit beta' OS=Homo sapiens OX=9606 GN=COPB2 PE=1 SV=2	12	10	11	10	906	102.4	5.27	260
Q99613	EIF3C	Eukaryotic translation initiation factor 3 subunit C OS=Homo sapiens OX=9606 GN=EIF3C PE=1 SV=1	15	12	15	12	913	105.3	5.68	371
Q9NWS0	PIH1D1	PIH1 domain-containing protein 1 OS=Homo sapiens OX=9606 GN=PIH1D1 PE=1 SV=1	5	1	1	1	290	32.3	5.14	58
P39748	FEN1	Flap endonuclease 1 OS=Homo sapiens OX=9606 GN=FEN1 PE=1 SV=1	6	3	3	3	380	42.6	8.62	59
O15085	ARHGEF11	Rho guanine nucleotide exchange factor 11 OS=Homo sapiens OX=9606 GN=ARHGEF11 PE=1 SV=1	13	18	18	18	1522	167.6	5.5	458
P17480	UBTF	Nucleolar transcription factor 1 OS=Homo sapiens OX=9606 GN=UBTF PE=1 SV=1	14	10	11	10	764	89.4	5.81	142
Q14980	NUMA1	Nuclear mitotic apparatus protein 1 OS=Homo sapiens OX=9606 GN=NUMA1 PE=1 SV=2	1	1	1	1	2115	238.1	5.78	51
Q53H12	AGK	Acylglycerol kinase, mitochondrial OS=Homo sapiens OX=9606 GN=AGK PE=1 SV=2	3	1	2	1	422	47.1	8.09	31
P23284	PPIB	Peptidyl-prolyl cis-trans isomerase B OS=Homo sapiens OX=9606 GN=PPIB PE=1 SV=2	4	1	1	1	216	23.7	9.41	14
Q15125	EBP	3-beta-hydroxysteroid-Delta(8),Delta(7)-isomerase OS=Homo sapiens OX=9606 GN=EBP PE=1 SV=3	5	1	1	1	230	26.3	7.9	25
O00391	QSOX1	Sulfhydryl oxidase 1 OS=Homo sapiens OX=9606 GN=QSOX1 PE=1 SV=3	2	1	1	1	747	82.5	8.92	62
O43148	RNMT	mRNA cap guanine-N7 methyltransferase OS=Homo sapiens OX=9606 GN=RNMT PE=1 SV=1	9	3	3	3	476	54.8	6.61	41
O95864	FADS2	Acyl-CoA 6-desaturase OS=Homo sapiens OX=9606 GN=FADS2 PE=1 SV=1	10	3	3	3	444	52.2	8.82	43
O75643	SNRNP200	U5 small nuclear ribonucleoprotein 200 kDa helicase OS=Homo sapiens OX=9606 GN=SNRNP200 PE=1 SV=2	11	23	24	23	2136	244.4	6.06	357
P07951	TPM2	Tropomyosin beta chain OS=Homo sapiens OX=9606 GN=TPM2 PE=1 SV=1	29	9	11	3	284	32.8	4.7	152
Q92552	MRPS27	Small ribosomal subunit protein mS27 OS=Homo sapiens OX=9606 GN=MRPS27 PE=1 SV=3	3	1	1	1	414	47.6	6.18	0
Q9BWF3	RBM4	RNA-binding protein 4 OS=Homo sapiens OX=9606 GN=RBM4 PE=1 SV=1	27	7	8	7	364	40.3	7.08	190
Q14919	DRAP1	Dr1-associated corepressor OS=Homo sapiens OX=9606 GN=DRAP1 PE=1 SV=3	5	1	1	1	205	22.3	5.17	25
Q5BJD5	TMEM41B	Transmembrane protein 41B OS=Homo sapiens OX=9606 GN=TMEM41B PE=1 SV=1	7	1	1	1	291	32.5	9.58	19
P83881	RPL36A	Large ribosomal subunit protein eL42 OS=Homo sapiens OX=9606 GN=RPL36A PE=1 SV=2	18	3	3	3	106	12.4	10.58	76
Q9UHX1	PUF60	Poly(U)-binding-splicing factor PUF60 OS=Homo sapiens OX=9606 GN=PUF60 PE=1 SV=1	13	8	8	8	559	59.8	5.29	133
Q96C19	EFHD2	EF-hand domain-containing protein D2 OS=Homo sapiens OX=9606 GN=EFHD2 PE=1 SV=1	5	1	1	1	240	26.7	5.2	25
O95758	PTBP3	Polypyrimidine tract-binding protein 3 OS=Homo sapiens OX=9606 GN=PTBP3 PE=1 SV=2	7	3	7	2	552	59.7	9.04	154
Q9Y3B3	TMED7	Transmembrane emp24 domain-containing protein 7 OS=Homo sapiens OX=9606 GN=TMED7 PE=1 SV=2	10	3	5	3	224	25.2	6.89	93
P30419	NMT1	Glycylpeptide N-tetradecanoyltransferase 1 OS=Homo sapiens OX=9606 GN=NMT1 PE=1 SV=2	3	1	1	1	496	56.8	7.8	19
Q9Y2X9	ZNF281	Zinc finger protein 281 OS=Homo sapiens OX=9606 GN=ZNF281 PE=1 SV=1	1	1	1	1	895	96.9	8.48	28
P07437	TUBB	Tubulin beta chain OS=Homo sapiens OX=9606 GN=TUBB PE=1 SV=2	30	10	12	2	444	49.6	4.89	409
P14618	PKM	Pyruvate kinase PKM OS=Homo sapiens OX=9606 GN=PKM PE=1 SV=4	17	7	12	7	531	57.9	7.84	284
P51798	CLCN7	H(+)/Cl(-) exchange transporter 7 OS=Homo sapiens OX=9606 GN=CLCN7 PE=1 SV=2	2	1	1	1	805	88.6	8.43	13
Q9NYL4	FKBP11	Peptidyl-prolyl cis-trans isomerase FKBP11 OS=Homo sapiens OX=9606 GN=FKBP11 PE=1 SV=1	5	1	1	1	201	22.2	9.39	29
Q02978	SLC25A11	Mitochondrial 2-oxoglutarate/malate carrier protein OS=Homo sapiens OX=9606 GN=SLC25A11 PE=1 SV=3	35	9	13	9	314	34	9.91	350
Q9UQE7	SMC3	Structural maintenance of chromosomes protein 3 OS=Homo sapiens OX=9606 GN=SMC3 PE=1 SV=2	10	11	12	11	1217	141.5	7.18	116
Q09028	RBBP4	Histone-binding protein RBBP4 OS=Homo sapiens OX=9606 GN=RBBP4 PE=1 SV=3	14	4	5	2	425	47.6	4.89	174
P12268	IMPDH2	Inosine-5'-monophosphate dehydrogenase 2 OS=Homo sapiens OX=9606 GN=IMPDH2 PE=1 SV=2	3	1	1	1	514	55.8	6.9	21
Q9UKM9	RALY	RNA-binding protein Raly OS=Homo sapiens OX=9606 GN=RALY PE=1 SV=1	13	4	4	4	306	32.4	9.17	115
P53621	COPA	Coatomer subunit alpha OS=Homo sapiens OX=9606 GN=COPA PE=1 SV=2	11	12	13	12	1224	138.3	7.66	299
C9JLW8	MCRIP1	Mapk-regulated corepressor-interacting protein 1 OS=Homo sapiens OX=9606 GN=MCRIP1 PE=1 SV=1	48	4	4	4	97	10.9	9.41	103
Q9NX70	MED29	Mediator of RNA polymerase II transcription subunit 29 OS=Homo sapiens OX=9606 GN=MED29 PE=1 SV=1	16	2	2	2	200	21.1	6.29	83
Q9P086	MED11	Mediator of RNA polymerase II transcription subunit 11 OS=Homo sapiens OX=9606 GN=MED11 PE=1 SV=2	22	2	2	2	117	13.1	5.96	36
Q92615	LARP4B	La-related protein 4B OS=Homo sapiens OX=9606 GN=LARP4B PE=1 SV=3	6	4	4	4	738	80.5	6.92	96
Q15287	RNPS1	RNA-binding protein with serine-rich domain 1 OS=Homo sapiens OX=9606 GN=RNPS1 PE=1 SV=1	11	3	5	3	305	34.2	11.84	139
O00746	NME4	Nucleoside diphosphate kinase, mitochondrial OS=Homo sapiens OX=9606 GN=NME4 PE=1 SV=1	14	2	3	2	187	20.6	10.29	99
Q8N5K1	CISD2	CDGSH iron-sulfur domain-containing protein 2 OS=Homo sapiens OX=9606 GN=CISD2 PE=1 SV=1	6	1	1	1	135	15.3	9.61	0
P40123	CAP2	Adenylyl cyclase-associated protein 2 OS=Homo sapiens OX=9606 GN=CAP2 PE=1 SV=1	2	1	1	1	477	52.8	6.37	0
P62826	RAN	GTP-binding nuclear protein Ran OS=Homo sapiens OX=9606 GN=RAN PE=1 SV=3	17	4	7	4	216	24.4	7.49	130
Q14157	UBAP2L	Ubiquitin-associated protein 2-like OS=Homo sapiens OX=9606 GN=UBAP2L PE=1 SV=2	4	3	5	3	1087	114.5	7.11	166
Q9NRX2	MRPL17	Large ribosomal subunit protein bL17m OS=Homo sapiens OX=9606 GN=MRPL17 PE=1 SV=1	9	2	2	2	175	20	10.11	20
P68371	TUBB4B	Tubulin beta-4B chain OS=Homo sapiens OX=9606 GN=TUBB4B PE=1 SV=1	36	11	12	3	445	49.8	4.89	291
O15270	SPTLC2	Serine palmitoyltransferase 2 OS=Homo sapiens OX=9606 GN=SPTLC2 PE=1 SV=1	8	5	5	5	562	62.9	7.78	82
P50454	SERPINH1	Serpin H1 OS=Homo sapiens OX=9606 GN=SERPINH1 PE=1 SV=2	5	2	3	2	418	46.4	8.69	52
Q9Y2H5	PLEKHA6	Pleckstrin homology domain-containing family A member 6 OS=Homo sapiens OX=9606 GN=PLEKHA6 PE=1 SV=4	1	1	1	1	1048	117.1	9.1	24
Q16795	NDUFA9	NADH dehydrogenase [ubiquinone] 1 alpha subcomplex subunit 9, mitochondrial OS=Homo sapiens OX=9606 GN=NDUFA9 PE=1 SV=2	11	4	4	4	377	42.5	9.8	82
O00204	SULT2B1	Sulfotransferase 2B1 OS=Homo sapiens OX=9606 GN=SULT2B1 PE=1 SV=2	3	1	1	1	365	41.3	5.4	0
Q15633	TARBP2	RISC-loading complex subunit TARBP2 OS=Homo sapiens OX=9606 GN=TARBP2 PE=1 SV=3	4	1	1	1	366	39	6.54	69
Q9BYE2	TMPRSS13	Transmembrane protease serine 13 OS=Homo sapiens OX=9606 GN=TMPRSS13 PE=1 SV=5	1	1	8	1	586	63.1	8.63	74
Q9BWM7	SFXN3	Sideroflexin-3 OS=Homo sapiens OX=9606 GN=SFXN3 PE=1 SV=3	4	1	1	1	321	35.5	9.1	21
Q69YN4	VIRMA	Protein virilizer homolog OS=Homo sapiens OX=9606 GN=VIRMA PE=1 SV=2	2	3	3	3	1812	201.9	5.01	21
Q8TEW0	PARD3	Partitioning defective 3 homolog OS=Homo sapiens OX=9606 GN=PARD3 PE=1 SV=2	4	5	5	5	1356	151.3	7.68	46
Q9UKJ3	GPATCH8	G patch domain-containing protein 8 OS=Homo sapiens OX=9606 GN=GPATCH8 PE=1 SV=2	8	9	10	9	1502	164.1	8.66	367
Q8WVV4	POF1B	Protein POF1B OS=Homo sapiens OX=9606 GN=POF1B PE=1 SV=3	4	2	2	2	589	68	6.32	17
Q9BXP5	SRRT	Serrate RNA effector molecule homolog OS=Homo sapiens OX=9606 GN=SRRT PE=1 SV=1	2	1	1	1	876	100.6	5.96	30
Q9H160	ING2	Inhibitor of growth protein 2 OS=Homo sapiens OX=9606 GN=ING2 PE=1 SV=2	3	1	1	1	280	32.8	7.9	0
Q16630	CPSF6	Cleavage and polyadenylation specificity factor subunit 6 OS=Homo sapiens OX=9606 GN=CPSF6 PE=1 SV=2	4	2	2	2	551	59.2	7.15	20
Q8WXW3	PIBF1	Progesterone-induced-blocking factor 1 OS=Homo sapiens OX=9606 GN=PIBF1 PE=1 SV=2	1	1	1	1	757	89.8	6.02	0
A0A0C4DH25	IGKV3D-20	Immunoglobulin kappa variable 3D-20 OS=Homo sapiens OX=9606 GN=IGKV3D-20 PE=3 SV=1	14	1	1	1	116	12.5	4.59	53
O15042	U2SURP	U2 snRNP-associated SURP motif-containing protein OS=Homo sapiens OX=9606 GN=U2SURP PE=1 SV=2	12	11	11	11	1029	118.2	8.47	136
Q06787	FMR1	Fragile X messenger ribonucleoprotein 1 OS=Homo sapiens OX=9606 GN=FMR1 PE=1 SV=1	43	19	32	16	632	71.1	7.42	752
P20042	EIF2S2	Eukaryotic translation initiation factor 2 subunit 2 OS=Homo sapiens OX=9606 GN=EIF2S2 PE=1 SV=2	7	2	2	2	333	38.4	5.8	87
Q9NUL3	STAU2	Double-stranded RNA-binding protein Staufen homolog 2 OS=Homo sapiens OX=9606 GN=STAU2 PE=1 SV=2	21	9	10	8	570	62.6	9.61	314
P49368	CCT3	T-complex protein 1 subunit gamma OS=Homo sapiens OX=9606 GN=CCT3 PE=1 SV=4	8	4	4	4	545	60.5	6.49	59
Q9Y3B4	SF3B6	Splicing factor 3B subunit 6 OS=Homo sapiens OX=9606 GN=SF3B6 PE=1 SV=1	10	1	1	1	125	14.6	9.38	55
P46063	RECQL	ATP-dependent DNA helicase Q1 OS=Homo sapiens OX=9606 GN=RECQL PE=1 SV=3	4	3	3	3	649	73.4	7.88	16
Q9UHD8	SEPTIN9	Septin-9 OS=Homo sapiens OX=9606 GN=SEPTIN9 PE=1 SV=2	12	6	6	6	586	65.4	8.97	67
O43660	PLRG1	Pleiotropic regulator 1 OS=Homo sapiens OX=9606 GN=PLRG1 PE=1 SV=1	4	2	2	2	514	57.2	9.17	21
Q9Y305	ACOT9	Acyl-coenzyme A thioesterase 9, mitochondrial OS=Homo sapiens OX=9606 GN=ACOT9 PE=1 SV=2	7	3	3	3	439	49.9	8.6	61
P11940	PABPC1	Polyadenylate-binding protein 1 OS=Homo sapiens OX=9606 GN=PABPC1 PE=1 SV=2	48	26	43	18	636	70.6	9.5	905
P40937	RFC5	Replication factor C subunit 5 OS=Homo sapiens OX=9606 GN=RFC5 PE=1 SV=1	2	1	1	1	340	38.5	7.2	0
Q96QA5	GSDMA	Gasdermin-A OS=Homo sapiens OX=9606 GN=GSDMA PE=1 SV=4	12	4	4	4	445	49.3	5.29	37
Q9Y3B7	MRPL11	Large ribosomal subunit protein uL11m OS=Homo sapiens OX=9606 GN=MRPL11 PE=1 SV=1	9	2	3	2	192	20.7	9.91	47
Q08211	DHX9	ATP-dependent RNA helicase A OS=Homo sapiens OX=9606 GN=DHX9 PE=1 SV=4	20	20	27	20	1270	140.9	6.84	703
P63167	DYNLL1	Dynein light chain 1, cytoplasmic OS=Homo sapiens OX=9606 GN=DYNLL1 PE=1 SV=1	25	1	1	1	89	10.4	7.4	44
P55795	HNRNPH2	Heterogeneous nuclear ribonucleoprotein H2 OS=Homo sapiens OX=9606 GN=HNRNPH2 PE=1 SV=1	34	11	19	6	449	49.2	6.3	466
Q14296	FASTK	Fas-activated serine/threonine kinase OS=Homo sapiens OX=9606 GN=FASTK PE=1 SV=1	1	1	1	1	549	61.1	9.89	0
P05787	KRT8	Keratin, type II cytoskeletal 8 OS=Homo sapiens OX=9606 GN=KRT8 PE=1 SV=7	86	48	574	37	483	53.7	5.59	12036
P01876	IGHA1	Immunoglobulin heavy constant alpha 1 OS=Homo sapiens OX=9606 GN=IGHA1 PE=1 SV=3	7	3	3	1	398	42.8	5.64	74
Q13330	MTA1	Metastasis-associated protein MTA1 OS=Homo sapiens OX=9606 GN=MTA1 PE=1 SV=2	1	1	1	1	715	80.7	9.26	37
O15258	RER1	Protein RER1 OS=Homo sapiens OX=9606 GN=RER1 PE=1 SV=1	10	1	1	1	196	22.9	9.54	37
P27635	RPL10	Large ribosomal subunit protein uL16 OS=Homo sapiens OX=9606 GN=RPL10 PE=1 SV=5	10	2	2	2	214	24.6	10.08	59
Q15233	NONO	Non-POU domain-containing octamer-binding protein OS=Homo sapiens OX=9606 GN=NONO PE=1 SV=4	47	20	69	18	471	54.2	8.95	1213
P52907	CAPZA1	F-actin-capping protein subunit alpha-1 OS=Homo sapiens OX=9606 GN=CAPZA1 PE=1 SV=3	33	6	7	3	286	32.9	5.69	171
Q13601	KRR1	KRR1 small subunit processome component homolog OS=Homo sapiens OX=9606 GN=KRR1 PE=1 SV=4	3	1	1	1	381	43.6	9.77	55
Q9NVH1	DNAJC11	DnaJ homolog subfamily C member 11 OS=Homo sapiens OX=9606 GN=DNAJC11 PE=1 SV=2	1	1	1	1	559	63.2	8.4	0
Q8N1N4	KRT78	Keratin, type II cytoskeletal 78 OS=Homo sapiens OX=9606 GN=KRT78 PE=1 SV=2	14	7	35	6	520	56.8	6.02	174
Q15382	RHEB	GTP-binding protein Rheb OS=Homo sapiens OX=9606 GN=RHEB PE=1 SV=1	4	1	1	1	184	20.5	5.92	24
O15061	SYNM	Synemin OS=Homo sapiens OX=9606 GN=SYNM PE=1 SV=3	1	1	1	1	1565	172.8	5.15	0
Q9Y3Y2	CHTOP	Chromatin target of PRMT1 protein OS=Homo sapiens OX=9606 GN=CHTOP PE=1 SV=2	10	2	3	2	248	26.4	12.23	103
O00303	EIF3F	Eukaryotic translation initiation factor 3 subunit F OS=Homo sapiens OX=9606 GN=EIF3F PE=1 SV=1	28	9	11	9	357	37.5	5.45	188
Q9NZ01	TECR	Very-long-chain enoyl-CoA reductase OS=Homo sapiens OX=9606 GN=TECR PE=1 SV=1	7	2	3	2	308	36	9.45	19
P62244	RPS15A	Small ribosomal subunit protein uS8 OS=Homo sapiens OX=9606 GN=RPS15A PE=1 SV=2	25	4	5	4	130	14.8	10.13	103
P19525	EIF2AK2	Interferon-induced, double-stranded RNA-activated protein kinase OS=Homo sapiens OX=9606 GN=EIF2AK2 PE=1 SV=2	16	8	9	8	551	62.1	8.4	106
Q13435	SF3B2	Splicing factor 3B subunit 2 OS=Homo sapiens OX=9606 GN=SF3B2 PE=1 SV=2	25	19	21	19	895	100.2	5.67	305
O75382	TRIM3	Tripartite motif-containing protein 3 OS=Homo sapiens OX=9606 GN=TRIM3 PE=1 SV=2	1	1	1	1	744	80.8	7.83	31
Q03135	CAV1	Caveolin-1 OS=Homo sapiens OX=9606 GN=CAV1 PE=1 SV=4	20	3	3	3	178	20.5	6.02	72
P06312	IGKV4-1	Immunoglobulin kappa variable 4-1 OS=Homo sapiens OX=9606 GN=IGKV4-1 PE=1 SV=1	12	1	1	1	121	13.4	5.25	0
Q96KC8	DNAJC1	DnaJ homolog subfamily C member 1 OS=Homo sapiens OX=9606 GN=DNAJC1 PE=1 SV=1	3	2	2	2	554	63.8	8.63	41
O95777	LSM8	U6 snRNA-associated Sm-like protein LSm8 OS=Homo sapiens OX=9606 GN=LSM8 PE=1 SV=3	10	1	1	1	96	10.4	4.48	29
O60701	UGDH	UDP-glucose 6-dehydrogenase OS=Homo sapiens OX=9606 GN=UGDH PE=1 SV=1	24	9	11	9	494	55	7.12	306
Q96IZ0	PAWR	PRKC apoptosis WT1 regulator protein OS=Homo sapiens OX=9606 GN=PAWR PE=1 SV=1	7	2	3	2	340	36.5	5.41	36
Q9Y5B9	SUPT16H	FACT complex subunit SPT16 OS=Homo sapiens OX=9606 GN=SUPT16H PE=1 SV=1	1	1	1	1	1047	119.8	5.66	0
O75400	PRPF40A	Pre-mRNA-processing factor 40 homolog A OS=Homo sapiens OX=9606 GN=PRPF40A PE=1 SV=2	6	6	8	6	957	108.7	7.56	93
P08708	RPS17	Small ribosomal subunit protein eS17 OS=Homo sapiens OX=9606 GN=RPS17 PE=1 SV=2	16	2	4	2	135	15.5	9.85	71
Q9HCP0	CSNK1G1	Casein kinase I isoform gamma-1 OS=Homo sapiens OX=9606 GN=CSNK1G1 PE=1 SV=1	4	2	2	2	422	48.5	9.01	0
Q01469	FABP5	Fatty acid-binding protein 5 OS=Homo sapiens OX=9606 GN=FABP5 PE=1 SV=3	34	6	6	6	135	15.2	7.01	80
O75586	MED6	Mediator of RNA polymerase II transcription subunit 6 OS=Homo sapiens OX=9606 GN=MED6 PE=1 SV=2	10	2	2	2	246	28.4	8.62	0
Q86TB9	PATL1	Protein PAT1 homolog 1 OS=Homo sapiens OX=9606 GN=PATL1 PE=1 SV=2	1	1	1	1	770	86.8	6.67	24
Q9Y2T2	AP3M1	AP-3 complex subunit mu-1 OS=Homo sapiens OX=9606 GN=AP3M1 PE=1 SV=1	2	1	1	1	418	46.9	6.93	17
O95347	SMC2	Structural maintenance of chromosomes protein 2 OS=Homo sapiens OX=9606 GN=SMC2 PE=1 SV=2	5	5	5	5	1197	135.6	8.43	55
P12270	TPR	Nucleoprotein TPR OS=Homo sapiens OX=9606 GN=TPR PE=1 SV=3	0	1	1	1	2363	267.1	5.02	0
Q9GZL7	WDR12	Ribosome biogenesis protein WDR12 OS=Homo sapiens OX=9606 GN=WDR12 PE=1 SV=2	14	5	5	5	423	47.7	5.9	77
Q9UPY5	SLC7A11	Cystine/glutamate transporter OS=Homo sapiens OX=9606 GN=SLC7A11 PE=1 SV=1	3	2	2	2	501	55.4	9.19	19
Q8N8S7	ENAH	Protein enabled homolog OS=Homo sapiens OX=9606 GN=ENAH PE=1 SV=2	2	1	1	1	591	66.5	6.93	0
P63244	RACK1	Small ribosomal subunit protein RACK1 OS=Homo sapiens OX=9606 GN=RACK1 PE=1 SV=3	27	7	7	7	317	35.1	7.69	167
P19013	KRT4	Keratin, type II cytoskeletal 4 OS=Homo sapiens OX=9606 GN=KRT4 PE=1 SV=5	18	10	46	6	520	56.1	6.61	605
O75152	ZC3H11A	Zinc finger CCCH domain-containing protein 11A OS=Homo sapiens OX=9606 GN=ZC3H11A PE=1 SV=3	5	3	3	3	810	89.1	8.37	74
P50579	METAP2	Methionine aminopeptidase 2 OS=Homo sapiens OX=9606 GN=METAP2 PE=1 SV=1	2	1	1	1	478	52.9	5.82	0
Q6DD88	ATL3	Atlastin-3 OS=Homo sapiens OX=9606 GN=ATL3 PE=1 SV=1	2	1	1	1	541	60.5	5.66	0
Q9Y3D9	MRPS23	Small ribosomal subunit protein mS23 OS=Homo sapiens OX=9606 GN=MRPS23 PE=1 SV=2	5	1	1	1	190	21.8	8.9	30
Q8TBC3	SHKBP1	SH3KBP1-binding protein 1 OS=Homo sapiens OX=9606 GN=SHKBP1 PE=1 SV=2	2	1	1	1	707	76.3	8.28	0
P50416	CPT1A	Carnitine O-palmitoyltransferase 1, liver isoform OS=Homo sapiens OX=9606 GN=CPT1A PE=1 SV=2	9	6	7	6	773	88.3	8.65	225
Q9GZT9	EGLN1	Egl nine homolog 1 OS=Homo sapiens OX=9606 GN=EGLN1 PE=1 SV=1	5	2	2	2	426	46	8.53	33
Q96J01	THOC3	THO complex subunit 3 OS=Homo sapiens OX=9606 GN=THOC3 PE=1 SV=1	5	2	2	2	351	38.7	6.09	17
O60232	ZNRD2	Protein ZNRD2 OS=Homo sapiens OX=9606 GN=ZNRD2 PE=1 SV=1	4	1	1	1	199	21.5	5.24	33
Q9H0D6	XRN2	5'-3' exoribonuclease 2 OS=Homo sapiens OX=9606 GN=XRN2 PE=1 SV=1	9	8	9	8	950	108.5	7.47	124
P49750	YLPM1	YLP motif-containing protein 1 OS=Homo sapiens OX=9606 GN=YLPM1 PE=1 SV=4	11	17	23	17	2146	241.5	6.55	487
Q7Z569	BRAP	BRCA1-associated protein OS=Homo sapiens OX=9606 GN=BRAP PE=1 SV=2	2	1	1	1	592	67.3	5.92	0
Q15428	SF3A2	Splicing factor 3A subunit 2 OS=Homo sapiens OX=9606 GN=SF3A2 PE=1 SV=2	8	3	3	3	464	49.2	9.64	23
P82933	MRPS9	Small ribosomal subunit protein uS9m OS=Homo sapiens OX=9606 GN=MRPS9 PE=1 SV=2	3	1	1	1	396	45.8	9.51	40
P38432	COIL	Coilin OS=Homo sapiens OX=9606 GN=COIL PE=1 SV=1	2	1	1	1	576	62.6	9.07	41
Q9NUL7	DDX28	Probable ATP-dependent RNA helicase DDX28 OS=Homo sapiens OX=9606 GN=DDX28 PE=1 SV=2	3	1	1	1	540	59.5	10.42	63
O14818	PSMA7	Proteasome subunit alpha type-7 OS=Homo sapiens OX=9606 GN=PSMA7 PE=1 SV=1	13	3	3	3	248	27.9	8.46	86
Q53EZ4	CEP55	Centrosomal protein of 55 kDa OS=Homo sapiens OX=9606 GN=CEP55 PE=1 SV=3	6	2	4	2	464	54.1	7.01	81
Q13868	EXOSC2	Exosome complex component RRP4 OS=Homo sapiens OX=9606 GN=EXOSC2 PE=1 SV=2	5	1	1	1	293	32.8	7.5	14
P41250	GARS1	Glycine--tRNA ligase OS=Homo sapiens OX=9606 GN=GARS1 PE=1 SV=3	2	1	1	1	739	83.1	7.03	17
Q7KZF4	SND1	Staphylococcal nuclease domain-containing protein 1 OS=Homo sapiens OX=9606 GN=SND1 PE=1 SV=1	1	1	1	1	910	101.9	7.17	0
Q5T4S7	UBR4	E3 ubiquitin-protein ligase UBR4 OS=Homo sapiens OX=9606 GN=UBR4 PE=1 SV=1	4	17	20	17	5183	573.5	6.04	308
P14649	MYL6B	Myosin light chain 6B OS=Homo sapiens OX=9606 GN=MYL6B PE=1 SV=1	19	4	6	2	208	22.8	5.73	110
Q8NHJ6	LILRB4	Leukocyte immunoglobulin-like receptor subfamily B member 4 OS=Homo sapiens OX=9606 GN=LILRB4 PE=1 SV=3	2	1	1	1	448	49.3	6.67	0
P06753	TPM3	Tropomyosin alpha-3 chain OS=Homo sapiens OX=9606 GN=TPM3 PE=1 SV=2	22	8	12	2	285	32.9	4.72	126
Q9Y4B5	MTCL1	Microtubule cross-linking factor 1 OS=Homo sapiens OX=9606 GN=MTCL1 PE=1 SV=5	13	21	24	21	1905	209.4	6.43	506
P50238	CRIP1	Cysteine-rich protein 1 OS=Homo sapiens OX=9606 GN=CRIP1 PE=1 SV=3	12	1	10	1	77	8.5	8.75	306
Q8N5F7	NKAP	NF-kappa-B-activating protein OS=Homo sapiens OX=9606 GN=NKAP PE=1 SV=1	6	2	2	2	415	47.1	10.11	59
Q9UNX3	RPL26L1	Ribosomal protein uL24-like OS=Homo sapiens OX=9606 GN=RPL26L1 PE=1 SV=1	27	5	7	1	145	17.2	10.55	191
Q9Y580	RBM7	RNA-binding protein 7 OS=Homo sapiens OX=9606 GN=RBM7 PE=1 SV=1	8	2	2	2	266	30.5	9.57	19
Q6NZI2	CAVIN1	Caveolae-associated protein 1 OS=Homo sapiens OX=9606 GN=CAVIN1 PE=1 SV=1	19	6	9	6	390	43.5	5.6	413
P53985	SLC16A1	Monocarboxylate transporter 1 OS=Homo sapiens OX=9606 GN=SLC16A1 PE=1 SV=3	3	1	1	1	500	53.9	8.66	20
Q7Z5L9	IRF2BP2	Interferon regulatory factor 2-binding protein 2 OS=Homo sapiens OX=9606 GN=IRF2BP2 PE=1 SV=2	3	1	1	1	587	61	8.69	71
O15212	PFDN6	Prefoldin subunit 6 OS=Homo sapiens OX=9606 GN=PFDN6 PE=1 SV=1	16	2	3	2	129	14.6	8.88	74
Q15517	CDSN	Corneodesmosin OS=Homo sapiens OX=9606 GN=CDSN PE=1 SV=3	10	3	4	3	529	51.5	8.35	68
O94979	SEC31A	Protein transport protein Sec31A OS=Homo sapiens OX=9606 GN=SEC31A PE=1 SV=3	1	1	1	1	1220	132.9	6.89	0
Q96I25	RBM17	Splicing factor 45 OS=Homo sapiens OX=9606 GN=RBM17 PE=1 SV=1	15	6	8	6	401	44.9	5.97	179
Q3KQU3	MAP7D1	MAP7 domain-containing protein 1 OS=Homo sapiens OX=9606 GN=MAP7D1 PE=1 SV=1	4	4	5	4	841	92.8	10.11	66
Q1KMD3	HNRNPUL2	Heterogeneous nuclear ribonucleoprotein U-like protein 2 OS=Homo sapiens OX=9606 GN=HNRNPUL2 PE=1 SV=1	1	1	1	1	747	85.1	4.91	0
P35527	KRT9	Keratin, type I cytoskeletal 9 OS=Homo sapiens OX=9606 GN=KRT9 PE=1 SV=3	51	27	50	26	623	62	5.24	1655
P08779	KRT16	Keratin, type I cytoskeletal 16 OS=Homo sapiens OX=9606 GN=KRT16 PE=1 SV=4	43	19	67	10	473	51.2	5.05	1261
Q9Y3C0	WASHC3	WASH complex subunit 3 OS=Homo sapiens OX=9606 GN=WASHC3 PE=1 SV=1	4	1	1	1	194	21.2	4.46	0
P32119	PRDX2	Peroxiredoxin-2 OS=Homo sapiens OX=9606 GN=PRDX2 PE=1 SV=5	5	1	1	1	198	21.9	5.97	0
Q14562	DHX8	ATP-dependent RNA helicase DHX8 OS=Homo sapiens OX=9606 GN=DHX8 PE=1 SV=1	1	2	2	1	1220	139.2	8.32	22
Q66K89	E4F1	Transcription factor E4F1 OS=Homo sapiens OX=9606 GN=E4F1 PE=1 SV=2	1	1	1	1	784	83.4	6.34	0
O94761	RECQL4	ATP-dependent DNA helicase Q4 OS=Homo sapiens OX=9606 GN=RECQL4 PE=1 SV=2	22	17	22	17	1208	133	8.09	742
P52434	POLR2H	DNA-directed RNA polymerases I, II, and III subunit RPABC3 OS=Homo sapiens OX=9606 GN=POLR2H PE=1 SV=4	17	2	2	2	150	17.1	4.68	155
P30837	ALDH1B1	Aldehyde dehydrogenase X, mitochondrial OS=Homo sapiens OX=9606 GN=ALDH1B1 PE=1 SV=4	4	2	2	1	517	57.2	6.99	0
P27348	YWHAQ	14-3-3 protein theta OS=Homo sapiens OX=9606 GN=YWHAQ PE=1 SV=1	18	4	4	1	245	27.7	4.78	73
P50750	CDK9	Cyclin-dependent kinase 9 OS=Homo sapiens OX=9606 GN=CDK9 PE=1 SV=3	27	9	13	7	372	42.8	8.79	323
Q96A19	CCDC102A	Coiled-coil domain-containing protein 102A OS=Homo sapiens OX=9606 GN=CCDC102A PE=1 SV=2	2	1	1	1	550	62.6	5.58	0
Q6ZN08	ZNF66	Putative zinc finger protein 66 OS=Homo sapiens OX=9606 GN=ZNF66 PE=5 SV=3	14	2	2	1	573	65.8	9.33	39
Q15293	RCN1	Reticulocalbin-1 OS=Homo sapiens OX=9606 GN=RCN1 PE=1 SV=1	12	3	3	3	331	38.9	5	82
Q08554	DSC1	Desmocollin-1 OS=Homo sapiens OX=9606 GN=DSC1 PE=1 SV=2	7	5	7	5	894	99.9	5.43	197
P05387	RPLP2	Large ribosomal subunit protein P2 OS=Homo sapiens OX=9606 GN=RPLP2 PE=1 SV=1	70	5	6	5	115	11.7	4.54	186
Q9Y239	NOD1	Nucleotide-binding oligomerization domain-containing protein 1 OS=Homo sapiens OX=9606 GN=NOD1 PE=1 SV=1	1	1	1	1	953	107.6	7.11	29
P60981	DSTN	Destrin OS=Homo sapiens OX=9606 GN=DSTN PE=1 SV=3	7	1	1	1	165	18.5	7.85	0
Q9Y2R0	COA3	Cytochrome c oxidase assembly factor 3 homolog, mitochondrial OS=Homo sapiens OX=9606 GN=COA3 PE=1 SV=1	9	1	1	1	106	11.7	9.6	37
P30838	ALDH3A1	Aldehyde dehydrogenase, dimeric NADP-preferring OS=Homo sapiens OX=9606 GN=ALDH3A1 PE=1 SV=3	8	3	4	2	453	50.4	6.54	57
Q9NVI7	ATAD3A	ATPase family AAA domain-containing protein 3A OS=Homo sapiens OX=9606 GN=ATAD3A PE=1 SV=2	13	9	10	2	634	71.3	8.98	189
P53680	AP2S1	AP-2 complex subunit sigma OS=Homo sapiens OX=9606 GN=AP2S1 PE=1 SV=2	26	3	5	3	142	17	6.18	122
P55196	AFDN	Afadin OS=Homo sapiens OX=9606 GN=AFDN PE=1 SV=3	6	10	10	10	1824	206.7	6.47	102
Q9NQG1	MANBAL	Protein MANBAL OS=Homo sapiens OX=9606 GN=MANBAL PE=1 SV=1	14	1	1	1	85	9.5	9.16	18
P35610	SOAT1	Sterol O-acyltransferase 1 OS=Homo sapiens OX=9606 GN=SOAT1 PE=1 SV=3	3	1	1	1	550	64.7	8.94	0
P62258	YWHAE	14-3-3 protein epsilon OS=Homo sapiens OX=9606 GN=YWHAE PE=1 SV=1	14	4	4	3	255	29.2	4.74	88
P07339	CTSD	Cathepsin D OS=Homo sapiens OX=9606 GN=CTSD PE=1 SV=1	5	2	2	2	412	44.5	6.54	50
Q6PCB5	RSBN1L	Lysine-specific demethylase RSBN1L OS=Homo sapiens OX=9606 GN=RSBN1L PE=1 SV=2	1	1	1	1	846	94.8	8.78	25
Q9H0B6	KLC2	Kinesin light chain 2 OS=Homo sapiens OX=9606 GN=KLC2 PE=1 SV=1	1	1	1	1	622	68.9	7.15	0
P56385	ATP5ME	ATP synthase subunit e, mitochondrial OS=Homo sapiens OX=9606 GN=ATP5ME PE=1 SV=2	16	1	1	1	69	7.9	9.35	49
Q14258	TRIM25	E3 ubiquitin/ISG15 ligase TRIM25 OS=Homo sapiens OX=9606 GN=TRIM25 PE=1 SV=2	17	9	14	9	630	70.9	8.09	253
Q9NRM2	ZNF277	Zinc finger protein 277 OS=Homo sapiens OX=9606 GN=ZNF277 PE=1 SV=2	2	1	1	1	450	52.8	5.34	30
P04040	CAT	Catalase OS=Homo sapiens OX=9606 GN=CAT PE=1 SV=3	7	4	4	4	527	59.7	7.39	53
O15091	PRORP	Mitochondrial ribonuclease P catalytic subunit OS=Homo sapiens OX=9606 GN=PRORP PE=1 SV=2	2	1	1	1	583	67.3	8.78	0
Q07065	CKAP4	Cytoskeleton-associated protein 4 OS=Homo sapiens OX=9606 GN=CKAP4 PE=1 SV=2	19	11	17	11	602	66	5.92	513
P09651	HNRNPA1	Heterogeneous nuclear ribonucleoprotein A1 OS=Homo sapiens OX=9606 GN=HNRNPA1 PE=1 SV=5	18	7	20	4	372	38.7	9.13	451
O95104	SCAF4	SR-related and CTD-associated factor 4 OS=Homo sapiens OX=9606 GN=SCAF4 PE=1 SV=3	5	3	3	2	1147	125.8	9.55	162
P82930	MRPS34	Small ribosomal subunit protein mS34 OS=Homo sapiens OX=9606 GN=MRPS34 PE=1 SV=2	3	1	1	1	218	25.6	9.98	0
Q6ZRV2	FAM83H	Protein FAM83H OS=Homo sapiens OX=9606 GN=FAM83H PE=1 SV=3	21	16	17	16	1179	127	6.98	668
Q9Y5S2	CDC42BPB	Serine/threonine-protein kinase MRCK beta OS=Homo sapiens OX=9606 GN=CDC42BPB PE=1 SV=2	8	14	14	14	1711	194.2	6.37	146
P78344	EIF4G2	Eukaryotic translation initiation factor 4 gamma 2 OS=Homo sapiens OX=9606 GN=EIF4G2 PE=1 SV=1	4	4	4	4	907	102.3	7.14	49
Q9UI09	NDUFA12	NADH dehydrogenase [ubiquinone] 1 alpha subcomplex subunit 12 OS=Homo sapiens OX=9606 GN=NDUFA12 PE=1 SV=1	20	2	2	2	145	17.1	9.63	80
Q96RK0	CIC	Protein capicua homolog OS=Homo sapiens OX=9606 GN=CIC PE=1 SV=2	5	5	5	5	1608	163.7	8.56	119
Q15029	EFTUD2	116 kDa U5 small nuclear ribonucleoprotein component OS=Homo sapiens OX=9606 GN=EFTUD2 PE=1 SV=1	15	11	13	11	972	109.4	5	355
Q9BSD7	NTPCR	Cancer-related nucleoside-triphosphatase OS=Homo sapiens OX=9606 GN=NTPCR PE=1 SV=1	12	2	3	2	190	20.7	9.54	44
Q9UEY8	ADD3	Gamma-adducin OS=Homo sapiens OX=9606 GN=ADD3 PE=1 SV=1	1	1	1	1	706	79.1	6.32	36
P22087	FBL	rRNA 2'-O-methyltransferase fibrillarin OS=Homo sapiens OX=9606 GN=FBL PE=1 SV=2	27	7	8	7	321	33.8	10.18	86
P0DOX8		Immunoglobulin lambda-1 light chain OS=Homo sapiens OX=9606 PE=1 SV=1	11	2	2	1	216	22.8	6.76	35
P37802	TAGLN2	Transgelin-2 OS=Homo sapiens OX=9606 GN=TAGLN2 PE=1 SV=3	6	1	1	1	199	22.4	8.25	48
O14776	TCERG1	Transcription elongation regulator 1 OS=Homo sapiens OX=9606 GN=TCERG1 PE=1 SV=2	2	2	2	2	1098	123.8	8.65	0
P62249	RPS16	Small ribosomal subunit protein uS9 OS=Homo sapiens OX=9606 GN=RPS16 PE=1 SV=2	38	6	14	6	146	16.4	10.21	172
Q5T6F2	UBAP2	Ubiquitin-associated protein 2 OS=Homo sapiens OX=9606 GN=UBAP2 PE=1 SV=1	7	5	5	5	1119	117	7.34	115
P17900	GM2A	Ganglioside GM2 activator OS=Homo sapiens OX=9606 GN=GM2A PE=1 SV=4	4	1	1	1	193	20.8	5.31	46
Q99497	PARK7	Parkinson disease protein 7 OS=Homo sapiens OX=9606 GN=PARK7 PE=1 SV=2	4	1	1	1	189	19.9	6.79	22
P35900	KRT20	Keratin, type I cytoskeletal 20 OS=Homo sapiens OX=9606 GN=KRT20 PE=1 SV=1	2	1	1	1	424	48.5	5.69	26
Q6PK04	CCDC137	Coiled-coil domain-containing protein 137 OS=Homo sapiens OX=9606 GN=CCDC137 PE=1 SV=1	7	2	3	2	289	33.2	10.93	71
Q969Z3	MTARC2	Mitochondrial amidoxime reducing component 2 OS=Homo sapiens OX=9606 GN=MTARC2 PE=1 SV=1	2	1	1	1	335	38	9.16	21
A1KXE4	FAM168B	Myelin-associated neurite-outgrowth inhibitor OS=Homo sapiens OX=9606 GN=FAM168B PE=1 SV=1	9	1	1	1	195	20.3	9.23	53
O15144	ARPC2	Actin-related protein 2/3 complex subunit 2 OS=Homo sapiens OX=9606 GN=ARPC2 PE=1 SV=1	6	2	3	2	300	34.3	7.36	57
Q00325	SLC25A3	Solute carrier family 25 member 3 OS=Homo sapiens OX=9606 GN=SLC25A3 PE=1 SV=2	19	7	7	7	362	40.1	9.38	90
Q86VI3	IQGAP3	Ras GTPase-activating-like protein IQGAP3 OS=Homo sapiens OX=9606 GN=IQGAP3 PE=1 SV=2	3	6	6	5	1631	184.6	7.65	90
P78332	RBM6	RNA-binding protein 6 OS=Homo sapiens OX=9606 GN=RBM6 PE=1 SV=5	4	4	4	4	1123	128.6	6.32	44
P08579	SNRPB2	U2 small nuclear ribonucleoprotein B'' OS=Homo sapiens OX=9606 GN=SNRPB2 PE=1 SV=1	23	5	6	3	225	25.5	9.72	167
P15927	RPA2	Replication protein A 32 kDa subunit OS=Homo sapiens OX=9606 GN=RPA2 PE=1 SV=1	13	3	5	3	270	29.2	6.15	72
Q8IUH5	ZDHHC17	Palmitoyltransferase ZDHHC17 OS=Homo sapiens OX=9606 GN=ZDHHC17 PE=1 SV=2	2	1	1	1	632	72.6	7.5	17
P46379	BAG6	Large proline-rich protein BAG6 OS=Homo sapiens OX=9606 GN=BAG6 PE=1 SV=2	9	8	8	8	1132	119.3	5.6	221
P78385	KRT83	Keratin, type II cuticular Hb3 OS=Homo sapiens OX=9606 GN=KRT83 PE=1 SV=2	10	5	34	4	493	54.2	5.64	217
P27797	CALR	Calreticulin OS=Homo sapiens OX=9606 GN=CALR PE=1 SV=1	2	1	1	1	417	48.1	4.44	24
Q15465	SHH	Sonic hedgehog protein OS=Homo sapiens OX=9606 GN=SHH PE=1 SV=1	2	1	1	1	462	49.6	7.99	29
Q7Z5H4	VN1R5	Vomeronasal type-1 receptor 5 OS=Homo sapiens OX=9606 GN=VN1R5 PE=2 SV=2	2	1	1	1	357	40.8	9.2	14
Q9H6S0	YTHDC2	3'-5' RNA helicase YTHDC2 OS=Homo sapiens OX=9606 GN=YTHDC2 PE=1 SV=2	2	3	3	3	1430	160.1	8.4	54
Q15717	ELAVL1	ELAV-like protein 1 OS=Homo sapiens OX=9606 GN=ELAVL1 PE=1 SV=2	38	10	12	10	326	36.1	9.17	365
P62857	RPS28	Small ribosomal subunit protein eS28 OS=Homo sapiens OX=9606 GN=RPS28 PE=1 SV=1	13	1	2	1	69	7.8	10.7	61
O95429	BAG4	BAG family molecular chaperone regulator 4 OS=Homo sapiens OX=9606 GN=BAG4 PE=1 SV=1	4	1	1	1	457	49.6	5.12	81
Q13554	CAMK2B	Calcium/calmodulin-dependent protein kinase type II subunit beta OS=Homo sapiens OX=9606 GN=CAMK2B PE=1 SV=3	2	1	1	1	666	72.6	7.27	30
Q13503	MED21	Mediator of RNA polymerase II transcription subunit 21 OS=Homo sapiens OX=9606 GN=MED21 PE=1 SV=1	10	1	1	1	144	15.6	4.45	37
P46940	IQGAP1	Ras GTPase-activating-like protein IQGAP1 OS=Homo sapiens OX=9606 GN=IQGAP1 PE=1 SV=1	15	21	23	20	1657	189.1	6.48	634
P51116	FXR2	RNA-binding protein FXR2 OS=Homo sapiens OX=9606 GN=FXR2 PE=1 SV=2	23	12	18	8	673	74.2	6.23	584
Q8N983	MRPL43	Large ribosomal subunit protein mL43 OS=Homo sapiens OX=9606 GN=MRPL43 PE=1 SV=1	5	1	1	1	215	23.4	8.65	21
P63151	PPP2R2A	Serine/threonine-protein phosphatase 2A 55 kDa regulatory subunit B alpha isoform OS=Homo sapiens OX=9606 GN=PPP2R2A PE=1 SV=1	2	1	1	1	447	51.7	6.2	14
O60879	DIAPH2	Protein diaphanous homolog 2 OS=Homo sapiens OX=9606 GN=DIAPH2 PE=1 SV=1	1	1	1	1	1101	125.5	6.58	21
Q86UP2	KTN1	Kinectin OS=Homo sapiens OX=9606 GN=KTN1 PE=1 SV=1	8	9	10	9	1357	156.2	5.64	176
P13647	KRT5	Keratin, type II cytoskeletal 5 OS=Homo sapiens OX=9606 GN=KRT5 PE=1 SV=3	37	29	119	16	590	62.3	7.74	1300
Q6UXI9	NPNT	Nephronectin OS=Homo sapiens OX=9606 GN=NPNT PE=2 SV=3	1	1	1	1	565	61.9	8.34	23
P09496	CLTA	Clathrin light chain A OS=Homo sapiens OX=9606 GN=CLTA PE=1 SV=1	20	7	9	7	248	27.1	4.51	141
Q8NCA5	FAM98A	Protein FAM98A OS=Homo sapiens OX=9606 GN=FAM98A PE=1 SV=2	35	10	18	9	518	55.2	8.95	736
Q13829	TNFAIP1	BTB/POZ domain-containing adapter for CUL3-mediated RhoA degradation protein 2 OS=Homo sapiens OX=9606 GN=TNFAIP1 PE=1 SV=1	17	5	6	4	316	36.2	8.03	143
Q08380	LGALS3BP	Galectin-3-binding protein OS=Homo sapiens OX=9606 GN=LGALS3BP PE=1 SV=1	2	1	1	1	585	65.3	5.27	31
Q96NC0	ZMAT2	Zinc finger matrin-type protein 2 OS=Homo sapiens OX=9606 GN=ZMAT2 PE=1 SV=1	4	1	1	1	199	23.6	9.01	0
Q9UPT8	ZC3H4	Zinc finger CCCH domain-containing protein 4 OS=Homo sapiens OX=9606 GN=ZC3H4 PE=1 SV=3	3	3	3	3	1303	140.2	6.27	32
P46776	RPL27A	Large ribosomal subunit protein uL15 OS=Homo sapiens OX=9606 GN=RPL27A PE=1 SV=2	5	1	1	1	148	16.6	11	0
Q15056	EIF4H	Eukaryotic translation initiation factor 4H OS=Homo sapiens OX=9606 GN=EIF4H PE=1 SV=5	3	1	1	1	248	27.4	7.23	0
Q9Y285	FARSA	Phenylalanine--tRNA ligase alpha subunit OS=Homo sapiens OX=9606 GN=FARSA PE=1 SV=3	7	5	5	5	508	57.5	7.8	105
Q9HCD5	NCOA5	Nuclear receptor coactivator 5 OS=Homo sapiens OX=9606 GN=NCOA5 PE=1 SV=2	2	1	2	1	579	65.5	9.6	46
Q9UJZ1	STOML2	Stomatin-like protein 2, mitochondrial OS=Homo sapiens OX=9606 GN=STOML2 PE=1 SV=1	5	1	1	1	356	38.5	7.39	89
P62995	TRA2B	Transformer-2 protein homolog beta OS=Homo sapiens OX=9606 GN=TRA2B PE=1 SV=1	13	4	6	3	288	33.6	11.25	64
Q7Z2Y5	NRK	Nik-related protein kinase OS=Homo sapiens OX=9606 GN=NRK PE=1 SV=2	0	1	1	1	1582	178.4	6.33	29
Q9BZF9	UACA	Uveal autoantigen with coiled-coil domains and ankyrin repeats OS=Homo sapiens OX=9606 GN=UACA PE=1 SV=2	3	4	4	4	1416	162.4	7.03	51
Q13428	TCOF1	Treacle protein OS=Homo sapiens OX=9606 GN=TCOF1 PE=1 SV=3	2	2	2	2	1488	152	9.04	102
P10745	RBP3	Retinol-binding protein 3 OS=Homo sapiens OX=9606 GN=RBP3 PE=1 SV=2	1	1	1	1	1247	135.3	5.11	0
O75934	BCAS2	Pre-mRNA-splicing factor SPF27 OS=Homo sapiens OX=9606 GN=BCAS2 PE=1 SV=1	32	7	8	7	225	26.1	5.66	197
Q6NZY4	ZCCHC8	Zinc finger CCHC domain-containing protein 8 OS=Homo sapiens OX=9606 GN=ZCCHC8 PE=1 SV=2	2	2	2	2	707	78.5	4.87	24
P98179	RBM3	RNA-binding protein 3 OS=Homo sapiens OX=9606 GN=RBM3 PE=1 SV=1	6	1	1	1	157	17.2	8.91	40
Q68DL7	C18orf63	Uncharacterized protein C18orf63 OS=Homo sapiens OX=9606 GN=C18orf63 PE=2 SV=2	1	1	1	1	685	77.2	9.8	23
P68366	TUBA4A	Tubulin alpha-4A chain OS=Homo sapiens OX=9606 GN=TUBA4A PE=1 SV=1	11	5	7	1	448	49.9	5.06	114
Q16891	IMMT	MICOS complex subunit MIC60 OS=Homo sapiens OX=9606 GN=IMMT PE=1 SV=1	22	14	18	14	758	83.6	6.48	403
Q13243	SRSF5	Serine/arginine-rich splicing factor 5 OS=Homo sapiens OX=9606 GN=SRSF5 PE=1 SV=1	10	3	3	2	272	31.2	11.59	80
Q13148	TARDBP	TAR DNA-binding protein 43 OS=Homo sapiens OX=9606 GN=TARDBP PE=1 SV=1	3	2	3	2	414	44.7	6.19	124
Q69YQ0	SPECC1L	Cytospin-A OS=Homo sapiens OX=9606 GN=SPECC1L PE=1 SV=3	7	7	7	7	1117	124.5	5.76	128
Q9H089	LSG1	Large subunit GTPase 1 homolog OS=Homo sapiens OX=9606 GN=LSG1 PE=1 SV=2	9	6	6	6	658	75.2	6.38	91
Q9NZN8	CNOT2	CCR4-NOT transcription complex subunit 2 OS=Homo sapiens OX=9606 GN=CNOT2 PE=1 SV=1	5	2	2	2	540	59.7	7.66	57
Q9HD33	MRPL47	Large ribosomal subunit protein uL29m OS=Homo sapiens OX=9606 GN=MRPL47 PE=1 SV=2	4	1	1	1	250	29.4	10.37	0
P99999	CYCS	Cytochrome c OS=Homo sapiens OX=9606 GN=CYCS PE=1 SV=2	8	1	1	1	105	11.7	9.57	28
Q86UA1	PRPF39	Pre-mRNA-processing factor 39 OS=Homo sapiens OX=9606 GN=PRPF39 PE=1 SV=3	2	1	1	1	669	78.4	5.4	0
P11387	TOP1	DNA topoisomerase 1 OS=Homo sapiens OX=9606 GN=TOP1 PE=1 SV=2	7	4	4	4	765	90.7	9.31	80
Q16527	CSRP2	Cysteine and glycine-rich protein 2 OS=Homo sapiens OX=9606 GN=CSRP2 PE=1 SV=3	8	1	2	1	193	20.9	8.62	80
P24863	CCNC	Cyclin-C OS=Homo sapiens OX=9606 GN=CCNC PE=1 SV=2	6	2	2	2	283	33.2	7.33	43
Q9Y5Q9	GTF3C3	General transcription factor 3C polypeptide 3 OS=Homo sapiens OX=9606 GN=GTF3C3 PE=1 SV=1	3	2	2	2	886	101.2	5.07	46
P25685	DNAJB1	DnaJ homolog subfamily B member 1 OS=Homo sapiens OX=9606 GN=DNAJB1 PE=1 SV=4	7	2	2	1	340	38	8.63	81
P25789	PSMA4	Proteasome subunit alpha type-4 OS=Homo sapiens OX=9606 GN=PSMA4 PE=1 SV=1	10	3	3	3	261	29.5	7.72	76
Q15291	RBBP5	Retinoblastoma-binding protein 5 OS=Homo sapiens OX=9606 GN=RBBP5 PE=1 SV=2	2	1	2	1	538	59.1	5.1	61
Q641Q2	WASHC2A	WASH complex subunit 2A OS=Homo sapiens OX=9606 GN=WASHC2A PE=1 SV=3	4	3	3	3	1341	147.1	4.81	60
P04156	PRNP	Major prion protein OS=Homo sapiens OX=9606 GN=PRNP PE=1 SV=1	4	1	1	1	253	27.6	9	41
Q6Y7W6	GIGYF2	GRB10-interacting GYF protein 2 OS=Homo sapiens OX=9606 GN=GIGYF2 PE=1 SV=1	4	3	3	3	1299	150	5.54	134
Q96TA2	YME1L1	ATP-dependent zinc metalloprotease YME1L1 OS=Homo sapiens OX=9606 GN=YME1L1 PE=1 SV=2	7	4	4	4	773	86.4	8.76	67
